# Supplementary material for: Establishing Quality Control Metrics for Large-Scale Plasma Proteomic Sample Preparation
Source: ACS Meas Sci Au. 2024 Apr 29;4(4):442–51. doi: 10.1021/acsmeasuresciau.3c00070 (PMC11342454; doi:10.1021/acsmeasuresciau.3c00070)
Supplement: Supplementary file 2 — tg3c00070_si_002.xlsx [file tg3c00070_si_002.xlsx]

## Sheet: Supplemental Table S1
Supplemental Table S1. Protein, peptide and peptide spectral match data for Qcdig plates.
QCdig Check Plate 1																																QCdig Check Plate 2
	A11					D5					D10					F1					F6					H2							B2					C3					D5					E11
#	Accession	# PSMs	# Peptides	Abundances	Protein FDR Confidence	Accession	# PSMs	# Peptides	Abundances	Protein FDR Confidence	Accession	# PSMs	# Peptides	Abundances	Protein FDR Confidence	Accession	# PSMs	# Peptides	Abundances	Protein FDR Confidence	Accession	# PSMs	# Peptides	Abundances	Protein FDR Confidence	Accession	# PSMs	# Peptides	Abundances	Protein FDR Confidence		#	Accession	# PSMs	# Peptides	Abundances	Protein FDR Confidence	Accession	# PSMs	# Peptides	Abundances	Protein FDR Confidence	Accession	# PSMs	# Peptides	Abundances	Protein FDR Confidence	Accession	# PSMs
1	P02652	12	3	9.47985e+06	High	Q14624-2	99	35	180777	High	P04114	258	165	1.21912e+09	High	P63104	4	3	39704.3	High	Q9UNN8	2	2	1.51966e+06	High	P04114	234	161	8.86812e+08	High		1	Q16853	2	2	229049	High	P63104	4	4	324742	High	P04114	241	162	1.07667e+09	High	P04114	267
2	Q12860	2	2	37965.5	High	P04275	22	20	3.72159e+06	High	P0C0L5	321	80	3.10995e+08	High	P00748	26	16	2.65006e+08	High	P16070	2	2	7481055	High	P0C0L5	281	76	1.64625e+08	High		2	P54802	2	2	104131	High	P16070	3	3	10181453	High	P0C0L5	307	83	3.63622e+09	High	P0C0L5	341
3	P02655	6	2	3.06205e+06	High	P00748	24	16	2.08458e+08	High	P0C0L4	315	80	4.58512e+09	High	P02679	12	10	4.98476e+06	High	P04275	27	24	1.28828e+07	High	P0C0L4	277	77	3.91539e+09	High		3	P02774	163	29	4.59898e+09	High	P04275	28	25	9.00227e+06	High	P0C0L4	300	82	5.56318e+07	High	P0C0L4	333
4	P00450	267	53	4.67523e+09	High	P02679	13	12	9.72307e+06	High	P02751	132	66	1.42941e+09	High	P02774	192	34	4.89546e+09	High	P00748	22	13	3.30683e+08	High	P02751	124	66	1.12619e+09	High		4	P01042	43	20	1.13757e+09	High	P00748	23	15	325710597	High	P02751	140	73	1.01603e+09	High	P02751	145
5	P07996	9	8	2.46401e+06	High	P02774	177	35	3.67373e+09	High	P00450	289	52	4.685e+09	High	P01042	41	20	9.6805e+08	High	P02679	12	11	2.9591e+07	High	P02751-13	123	65	251994	High		5	P02751	112	60	1.18057e+09	High	P02679	12	12	5.51711e+06	High	P02751-5	133	70	167886	High	P00450	256
6	P61769	2	2	1.02134e+07	High	P01042	45	26	9.48438e+08	High	P08603	182	59	4.15561e+09	High	P02751	135	72	1.50169e+09	High	P54802	2	2	86898.6	High	P00450	208	52	3.64629e+09	High		6	P06276	13	11	2.6241e+07	High	P54802	3	3	55399.6	High	P00450	233	52	3.49856e+09	High	P08603	219
7	O00533	5	5	2.65629e+06	High	P68133	7	6	1.99352e+06	High	P00747	123	42	2.21521e+09	High	P06276	13	12	2.96591e+07	High	P02774	156	33	6.0038e+09	High	P08603	176	62	3.2094e+09	High		7	Q9UGM5	9	8	2.18893e+07	High	P02774	165	36	5.10892e+09	High	P08603	201	61	2.73796e+09	High	P00747	136
8	P08603	179	59	3.76828e+09	High	P02751	143	75	1.23799e+09	High	P00734	126	32	2.58872e+09	High	Q9UGM5	13	9	3.23348e+07	High	P68133	5	4	2.50623e+06	High	P00747	125	45	1.8429e+09	High		8	P03952	27	19	1.72808e+08	High	P01042	37	23	1.43126e+09	High	P00747	124	44	1.5902e+09	High	P01031	113
9	P02775	5	4	1.02342e+07	High	P06276	16	14	24689169	High	P01031	93	54	6.65923e+08	High	P08253	3	3	1.65795e+06	High	P02751	144	72	1.8804e+09	High	P00734	108	31	2.02166e+09	High		9	P23142	10	10	382703	High	P06276	20	17	4.40867e+07	High	P01031	94	63	5.80098e+08	High	P19827	174
10	P35542	2	2	12623110	High	Q9UGM5	12	9	1.2608e+07	High	P19827	150	30	1.42014e+09	High	P03952	32	22	1.83574e+08	High	P06276	14	13	3.20257e+07	High	P01031	85	54	5.47803e+08	High		10	P02679	12	10	9.90738e+06	High	Q9UGM5	11	9	2.60428e+07	High	P00734	102	28	1.65663e+09	High	Q14624	98
11	Q92954-3	19	14	2.57965e+07	High	P16070	3	3	6454239	High	P02774	181	31	4.41533e+09	High	P05155	55	17	7.04206e+08	High	Q04756	14	12	1.61991e+07	High	P01023	65	47	1.17211e+08	High		11	P05155	44	18	6.36696e+08	High	P03952	41	26	1.9937e+08	High	P19827	159	30	1.00036e+09	High	P00734	102
12	O75882	24	19	7.22852e+07	High	P08253	3	3	128565	High	P01023	62	46	1.36783e+08	High	Q9BXR6	10	10	5.76876e+06	High	Q9UGM5	11	9	3.66716e+07	High	P02774	146	30	2.72514e+09	High		12	Q13822	3	3	225737	High	P05362	2	2	841529	High	Q14624	81	31	1.44725e+09	High	Q14624-2	94
13	P23470	4	4	866140	High	O75015	2	2	976643	High	Q14624	83	31	1.74294e+09	High	Q13822	6	6	665958	High	O75015	3	3	3.71394e+06	High	P19827	130	30	8.74669e+08	High		13	P01034	2	2	7.8256e+06	High	P05155	61	18	9.77184e+08	High	P02774	152	30	2.32997e+09	High	P01023	68
14	P01034	3	3	6.79316e+06	High	P05362	2	2	254460	High	P01008	193	27	2.21242e+09	High	P01034	2	2	1825841	High	P05362	4	4	812372	High	P01008	167	28	1.98596e+09	High		14	P00746	9	7	1.20488e+07	High	Q9BXR6	6	6	2.16788e+06	High	P01023	67	47	1.05537e+08	High	P02774	182
15	P01023	64	43	1.57227e+08	High	P05155	58	18	5.64412e+08	High	P06396	69	21	8.43428e+08	High	P00746	10	8	1.38326e+07	High	P23142	10	10	436759	High	Q14624	74	31	1.38909e+09	High		15	P04278	11	9	8.42007e+06	High	Q13822	3	3	638448	High	P01008	178	31	1.829e+09	High	P01008	209
16	P03950	2	1	2.24612e+06	High	Q9BXR6	9	9	1.83468e+06	High	P19823	95	22	2.27482e+09	High	P04278	13	8	7.88351e+06	High	P05155	53	17	9.95737e+08	High	P06396	64	26	7.90618e+08	High		16	P08603	183	58	3.38243e+09	High	P01034	6	4	8.51023e+06	High	P19823	97	25	1.43619e+09	High	P19823	105
17	P02766	4	4	4.22678e+06	High	Q13822	6	6	326961	High	P01024	58	43	1.28499e+08	High	P08603	168	61	4.031e+09	High	Q9BXR6	10	9	3.83556e+06	High	P00751	111	29	2.85253e+09	High		17	Q06033	31	23	1.1827e+08	High	P00746	7	6	1.1573e+07	High	P02790	360	29	9.90205e+09	High	P06396	65
18	P20742	25	21	1.32659e+07	High	P01034	3	3	3.68661e+06	High	P02790	497	29	1.23856e+10	High	Q12860	2	2	175642	High	Q13822	4	4	616586	High	P02790	325	27	1.02272e+10	High		18	P08571	12	9	1.30774e+07	High	P02751-1	140	73	1.78605e+09	High	P06396	62	24	6.74385e+08	High	P00751	154
19	P61626	3	3	6.46951e+06	High	P00746	7	6	6.27558e+06	High	P00751	155	30	2.32495e+09	High	Q06033	33	24	1.43787e+08	High	P01034	3	3	5.15823e+06	High	P01024	55	41	1.27283e+08	High		19	P0C0L4	280	82	6.30342e+07	High	P04278	11	9	7.48916e+06	High	P00751	130	31	2.07992e+09	High	P02790	421
20	P07998	2	2	618177	High	P04278	7	6	4.63797e+06	High	P10643	43	25	2.16707e+08	High	P08571	16	10	1.61636e+07	High	P00746	9	7	1.50268e+07	High	P10643	46	26	1.75825e+08	High		20	Q9BXR6	8	7	1.76996e+06	High	P08603	194	60	4.16182e+09	High	P01024	53	37	9.13453e+07	High	P01024	56
21	P01024	56	39	1.64376e+08	High	P08603	202	61	3.15895e+09	High	P07358	52	25	2.59225e+08	High	P04275	27	24	6.69018e+06	High	P04278	11	9	9.68756e+06	High	P04003	54	26	9.76873e+08	High		21	P00748	16	12	2.35668e+08	High	Q12860	4	4	461476	High	P07358	52	28	2.1163e+08	High	P10643	46
22	P01031	96	57	7.74626e+08	High	P03952	37	25	1.54022e+08	High	P06681	48	27	2.72328e+08	High	P16070	3	3	7.5447e+06	High	P03952	33	23	2.67069e+08	High	P19823	74	24	1.75472e+09	High		22	P04275	22	20	8.11769e+06	High	Q06033	34	23	1.78613e+08	High	P10643	43	28	1.83936e+08	High	P04003	57
23	P0C0L4	342	83	5.27039e+09	High	Q12860	2	2	173721	High	P04003	60	24	1.00935e+09	High	Q04756	13	11	2.13558e+07	High	P08603	165	60	4.84742e+09	High	P00736	45	24	3.21821e+08	High		23	P16070	2	2	4216497	High	P05154	3	2	204279	High	P00736	48	24	3.02656e+08	High	P07358	56
24	P0C0L5	347	83	2.59233e+08	High	Q04756	14	13	2.29228e+07	High	P00736	44	23	3.76521e+08	High	P10643	50	29	2.49986e+08	High	P10643	50	27	3.03016e+08	High	P07358	45	24	1.65444e+08	High		24	P02686	2	2	2.75941e+06	High	P08571	14	8	1.8409e+07	High	P04003	48	21	7.10586e+08	High	P00736	51
25	P39060	2	2	151606	High	P27918	10	9	2.79885e+07	High	Q96PD5	41	19	2.40756e+08	High	P04070	13	10	1.94286e+07	High	P27918	9	7	5.44279e+07	High	P06681	41	26	1.75616e+08	High		25	Q92954-3	15	11	2.19395e+07	High	Q04756	13	11	2.31159e+07	High	Q96PD5	40	19	2.09446e+08	High	P06727	54
26	P01344	3	2	10467371	High	P04070	12	9	49731216	High	P09871	41	23	4.4555e+08	High	P02686	3	3	3.5228e+06	High	Q92954-3	17	12	2.78775e+07	High	P09871	40	23	2.89898e+08	High		26	Q9UK55	18	13	2.31969e+07	High	P27918	9	6	3.20406e+07	High	P01011	44	17	2.41208e+08	High	P06681	47
27	O95445	5	5	4.86228e+06	High	P02686	2	2	2.17685e+06	High	P02760	50	14	8.03759e+08	High	Q92954-3	15	11	1.60598e+07	High	P11021	5	5	5.63031e+06	High	P02760	41	13	7.62343e+08	High		27	P00747	106	44	1.95782e+09	High	P02686	2	2	2580974	High	P06681	39	25	1.47239e+08	High	P09871	46
28	P05090	3	3	917239	High	P00915	2	2	652603	High	P01011	42	18	3.91032e+08	High	P11021	4	4	7.01197e+06	High	Q8N6C8	3	2	493764	High	P06727	49	31	1.85616e+09	High		28	P33908	4	4	703182	High	P00915	3	3	1650519	High	P09871	40	21	2.33489e+08	High	P13671	48
29	P41222	3	2	2.02844e+06	High	Q92954-3	17	14	2.1511e+07	High	Q06033	44	25	1.5613e+08	High	P03950	3	3	479216	High	Q16706	3	3	74393	High	P01042-2	38	20	299906832	High		29	P08185	14	9	7.96249e+07	High	O75882-2	23	20	6.53747e+07	High	P06727	44	27	1258952720	High	P02760	49
30	P02753	81	10	4.74645e+08	High	P11021	3	3	4.71085e+06	High	P06727	50	27	2.17196e+09	High	Q9UK55	18	15	1.69226e+07	High	P03950	3	3	898736	High	P13671	40	27	2.27926e+08	High		30	P04196	40	15	4.08852e+08	High	Q92954-3	18	13	1.37132e+07	High	P02760	45	12	5.06692e+08	High	P05546	52
31	P07360	22	10	1.90064e+08	High	P03950	3	3	1.23611e+06	High	P05160	37	25	8.98099e+07	High	P00747	132	50	2.32639e+09	High	Q9UK55	16	14	2.77757e+07	High	P05156	34	21	3.23182e+08	High		31	P00734	89	29	2.22149e+09	High	P11021	4	4	9.69686e+06	High	P13671	37	27	2.09686e+08	High	Q96PD5	40
32	P05452	14	10	1.5855e+08	High	Q9UK55	18	15	1.54846e+07	High	P43652	59	25	8.93829e+08	High	P33908	3	3	328597	High	P00747	128	47	2.83584e+09	High	P01042	37	20	9.64641e+08	High		32	P23470	3	3	723820	High	P02751-10	139	73	626673	High	P04217	88	15	8.35885e+08	High	P43652	60
33	P12259	37	34	3.6731e+07	High	P00747	146	50	1.8459e+09	High	P13671	39	25	3.23498e+08	High	P08185	18	12	1.16806e+08	High	P33908	6	6	852305	High	Q96PD5	31	18	1.94363e+08	High		33	P49747	9	9	9.34522e+06	High	P03950	3	3	51580092	High	P01019	43	17	5.29332e+08	High	P01011	48
34	P02743	7	4	2.83818e+08	High	P33908	3	3	258421	High	P05546	46	21	6.7958e+08	High	P0C0L4	286	86	4.90222e+09	High	P08185	18	10	1.17753e+08	High	P02749	56	16	1.51729e+09	High		34	P01019	39	14	5.45496e+08	High	Q9UK55	21	17	3.13638e+07	High	P43652	51	24	5.39061e+08	High	P07357	35
35	P02741	6	6	2.92136e+07	High	P10643	46	29	1.87536e+08	High	P01042	42	19	1.4398e+09	High	P04196	47	17	3.52991e+08	High	P27487	4	3	1.37139e+06	High	P04217	87	14	1.37919e+09	High		35	P01344	2	1	4.07312e+06	High	P00747	148	49	2.93538e+09	High	P05546	38	20	4.84982e+08	High	P02671	45
36	P22352	11	7	4.18999e+07	High	P08185	17	10	1.16456e+08	High	P04217	115	16	1.8767e+09	High	P23470	3	3	561791	High	P04196	44	16	5.16593e+08	High	P05160	33	25	6.52855e+07	High		36	P05160	27	19	4.22901e+07	High	P33908	4	4	888960	High	P02671	37	18	1.21249e+08	High	P05160	36
37	O75015	4	4	3.5832e+06	High	P00734	135	32	1.6977e+09	High	P05156	33	19	3.19048e+08	High	P49747	11	11	7.46312e+06	High	P07737	2	2	1.21743e+06	High	P02671	37	17	1.7351e+08	High		37	P61626	3	3	3.08825e+06	High	P08185	17	10	1.71979e+08	High	P01042	35	19	1.01888e+09	High	Q06033	38
38	Q9UNN8	2	2	1.21199e+06	High	P23470	2	2	264512	High	P01042-2	40	19	9.99435e+07	High	P01019	54	14	4.7926e+08	High	P23470	4	4	838851	High	P01011	39	15	2.90107e+08	High		38	P01042-2	43	20	211848504	High	P04196	49	17	3.94648e+08	High	P05156	35	19	2.34313e+08	High	P04217	100
39	Q15848	5	3	1.66748e+07	High	P49747	14	14	9.14603e+06	High	P02671	41	17	1.79698e+08	High	P15151	2	2	1538531	High	P49747	13	13	7.00124e+06	High	P05155	54	18	7.20136e+08	High		39	P08519	5	5	2.62506e+06	High	P00734	121	34	2.48053e+09	High	P01042-2	35	19	143108216	High	P05156	37
40	P02745	19	6	1.12085e+08	High	P01019	46	13	3.20141e+08	High	P02749	59	14	1.71328e+09	High	P05160	32	23	6.29985e+07	High	P01019	45	15	7.30408e+08	High	P05546	34	21	6.39943e+08	High		40	P27918	9	6	3.36087e+07	High	P23470	3	3	707672	High	P07357	27	19	2.03738e+08	High	P01042	37
41	P02747	8	5	2.7567e+08	High	P01344	2	2	2.77411e+06	High	P02748	33	20	3.31411e+08	High	P61626	3	3	6.81028e+06	High	P01344	3	2	10607853	High	P03952	32	21	1.46623e+08	High		41	P10643	42	26	2.11709e+08	High	P49747	10	10	1.00297e+07	High	P02748	36	22	3.90152e+08	High	P05155	55
42	P02751	127	66	1.39299e+09	High	P05160	34	24	5.18477e+07	High	P01019	42	13	5.62817e+08	High	P01042-2	42	20	120053636	High	P05160	34	24	9.56456e+07	High	P02748	30	19	3.39932e+08	High		42	Q04756	12	10	2.10253e+07	High	P01019	47	14	5.4839e+08	High	P05155	49	18	4.95711e+08	High	P01042-2	36
43	P11226	5	5	1.98158e+08	High	P61626	3	3	2.22599e+06	High	P05155	54	17	7.7863e+08	High	P08519	6	5	2.13966e+06	High	P61626	5	5	8.43543e+06	High	Q06033	34	22	1.20394e+08	High		43	Q14520	16	12	4.867e+07	High	P01344	3	2	4047465	High	Q06033	32	21	1.08999e+08	High	P02749	53
44	P20851	13	7	4.81587e+07	High	P01042-2	45	26	51872308	High	P35858	31	21	1.58448e+08	High	P27918	11	8	4.3536e+07	High	P01042-2	39	20	1.87117e+09	High	P43652	46	22	6.01831e+08	High		44	P04070	12	11	1.82118e+07	High	P05160	34	26	7.99207e+07	High	P03952	30	22	1.24744e+08	High	P08697	45
45	P02746	40	8	4.07894e+08	High	P08519	7	6	2.60086e+06	High	P12259	35	32	3.22647e+07	High	P00734	122	33	2.19581e+09	High	P08519	5	5	435048	High	P07357	25	18	1.96409e+08	High		45	P41222	2	1	1.27713e+06	High	P61626	4	4	6.01258e+06	High	P02749	46	13	1.19001e+09	High	P01019	43
46	P00746	7	6	8628699	High	P04196	44	19	3.3321e+08	High	P07357	26	16	2.08363e+08	High	Q99784	2	2	361851	High	P00734	118	31	3.18634e+09	High	P01019	40	12	4.20341e+08	High		46	P22891	9	9	9.12109e+06	High	P01042-2	38	23	80588928	High	P05160	28	21	5.64572e+07	High	P03952	35
47	P36980	10	9	1.96222e+07	High	P22352	9	6	3.46905e+07	High	P08697	34	15	2.91104e+08	High	Q14520	22	15	1.20314e+08	High	Q12860	2	2	309632	High	P07225	31	20	1.34415e+08	High		47	P0C0L5	283	83	5.22298e+09	High	P08519	8	7	1.19264e+06	High	P04004	48	13	1.05128e+09	High	P02748	32
48	Q9BWP8	3	3	1.16157e+06	High	Q06033	30	22	1.23127e+08	High	P03952	29	20	1.94748e+08	High	P41222	2	2	1.15712e+06	High	Q06033	38	24	1.46431e+08	High	P04004	42	12	8.33343e+08	High		48	P33151	4	4	1.96225e+06	High	P10643	50	28	2.93331e+08	High	P35858	30	22	1.32496e+08	High	P20742	31
49	Q86UD1	2	2	99121.9	High	P0C0L4	260	85	3.62892e+09	High	P04004	69	11	1.17519e+09	High	Q9UBQ6	2	2	179234	High	P08571	14	9	2.31688e+07	High	P35858	30	22	1.019e+08	High		49	P00736	42	24	3.96603e+08	High	P0C0L4	299	90	5.83982e+09	High	P07225	30	21	1.16208e+08	High	P07225	36
50	P13598	4	2	53109.2	High	P13591-1	2	2	471280	High	P04196	48	16	3.98148e+08	High	P16930	2	2	157120	High	Q14624	82	31	2.1853e+09	High	P12259	31	28	1.41477e+07	High		50	Q14126	2	2	99785.7	High	Q99784	2	2	473068	High	P08697	30	15	2.62948e+08	High	P35858	32
51	P04275	22	19	8.25051e+06	High	Q14624	103	37	1.40818e+09	High	P20742	26	23	9.07311e+06	High	Q14624	94	38	1.64128e+09	High	P0C0L5	283	82	2.96911e+08	High	P04196	43	16	2.91192e+08	High		51	Q03591	20	13	1.23661e+08	High	Q14520	22	14	1.00117e+08	High	P02768	33	27	2.6486e+07	High	P04004	62
52	P17936	9	6	2.22308e+07	High	P0C0L5	264	85	1.75365e+08	High	P36955	24	15	2.83702e+08	High	P0C0L5	293	84	2.39506e+08	High	P33151	5	5	4.62377e+06	High	P20742	26	21	6.75633e+06	High		52	P10909	25	14	5.49333e+08	High	Q9UBQ6	2	2	368063	High	P04217-2	45	11	2.49892e+06	High	P36955	26
53	P25311	19	14	1.09217e+08	High	P33151	7	7	6.26295e+06	High	P02768	27	23	4.27306e+07	High	P33151	6	6	7.51499e+06	High	P00736	49	24	4.95588e+08	High	P04217-2	42	10	1.91829e+06	High		53	P04217-2	45	12	552104	High	Q14624	102	35	1.54085e+09	High	P02765	126	8	1.74337e+09	High	P04196	45
54	O75636	18	9	1.07411e+08	High	P00736	50	26	3.75649e+08	High	P22792	23	14	1.39143e+08	High	P00736	51	26	3.66494e+08	High	Q03591	22	13	1.88068e+08	High	P02765	121	7	2.43409e+09	High		54	P02652	11	3	1.35494e+07	High	P0C0L5	302	90	3.76218e+08	High	P12259	30	28	1.64292e+07	High	P22792	29
55	P02686	2	2	2.70685e+06	High	Q86VB7	4	4	338532	High	P04217-2	67	11	2.52101e+06	High	Q03591	22	13	1.4918e+08	High	P10909	23	14	5.57404e+08	High	P02768	32	26	4.03479e+07	High		55	Q14624	89	33	1.79443e+09	High	P33151	7	7	5849274	High	P04196	41	15	2.49554e+08	High	P02768	31
56	P02649	15	12	8.41561e+07	High	Q03591	26	14	9.2344e+07	High	P07225	28	20	1.76265e+08	High	P10909	30	13	4.22355e+08	High	P04217-2	51	11	3.10364e+06	High	P36955	22	16	2.55819e+08	High		56	P02745	16	6	1.27234e+08	High	P00736	51	25	4.22378e+08	High	P20742	25	21	9.04619e+06	High	P12259	33
57	Q10588	3	3	165673	High	P10909	28	17	4.28663e+08	High	P02765	138	7	1.81458e+09	High	P04217-2	60	11	2.83999e+06	High	P02652	13	4	7.28972e+07	High	P08697	25	14	3.02021e+08	High		57	Q9BWP8	2	2	235147	High	Q03591	23	12	1.4664e+08	High	P36955	23	14	2.10795e+08	High	P02765	139
58	Q92820	5	4	1.34689e+06	High	P04217-2	49	12	1.68291e+06	High	P02746	50	7	3.43798e+08	High	P02790	274	28	1.10047e+10	High	P02745	20	7	1.81806e+08	High	P02746	42	8	2.65175e+08	High		58	P00488	18	17	1.84628e+07	High	P10909	29	14	6.59382e+08	High	P02746	44	7	2.34683e+08	High	P04217-2	54
59	Q9Y5Y7	3	3	4.43494e+06	High	P02790	351	27	9.52428e+09	High	O75882	25	18	5.70049e+07	High	P02652	13	6	8.30393e+07	High	P02790	371	29	1.56808e+10	High	P02753	82	10	3.73136e+08	High		59	O43866	8	8	5.59937e+07	High	P04217-2	52	12	3.54786e+06	High	P02753	97	10	3.76185e+08	High	P02746	48
60	P01857	2	2	995078	High	P02652	12	5	6.33026e+07	High	Q16610	34	22	8.87052e+07	High	O75636	16	11	1.05354e+08	High	O75636	15	9	1.09954e+08	High	Q96KN2	26	19	3.52208e+07	High		60	P02748	35	19	4.03649e+08	High	P02652	10	4	5.4607e+07	High	P00488	22	18	3.37619e+07	High	P00488	23
61	Q03591	24	13	156819566	High	O75636	19	11	9.47721e+07	High	P15169	19	11	7.88701e+07	High	P00488	19	17	2.12417e+07	High	P00488	23	18	2.80884e+07	High	P10909	26	14	3.90838e+08	High		61	P04114	234	163	1.10496e+09	High	P02745	21	7	1.55236e+08	High	O75882	23	20	2.18027e+07	High	P02753	101
62	P51884	26	10	1.86737e+08	High	Q9BWP8	3	3	182015	High	P26927	27	20	4.84021e+07	High	O43866	11	11	8.77516e+07	High	O14786	4	4	268741	High	P07360	19	11	1.80824e+08	High		62	P43652	47	21	8.75418e+08	High	O75636	15	10	1.11748e+08	High	Q16610	28	20	4.8916e+07	High	O75882-2	23
63	P02749	73	15	1.63375e+09	High	P00488	19	18	1.9331e+07	High	P00748	20	13	3.36444e+08	High	Q9NPH3	2	2	803171	High	O43866	11	11	7.81461e+07	High	O75882	23	19	5.75514e+07	High		63	Q08380	4	4	928936	High	Q9BWP8	3	3	1.11556e+06	High	P43251	19	11	2.9096e+07	High	P07360	22
64	P02750	13	8	1.84528e+07	High	O43866	10	10	3.45557e+07	High	Q96KN2	25	19	4.97547e+07	High	P02748	31	18	3.22057e+08	High	P07339	2	2	242228	High	P22792	20	13	1.15477e+08	High		64	Q16610	26	19	7.93144e+07	High	P00488	20	18	2.80256e+07	High	P22792	19	13	7.4361e+07	High	Q9Y6R7	21
65	O43866	8	8	9.97798e+06	High	P02748	32	21	4.17218e+08	High	P48740-2	19	16	2.73303e+07	High	P04114	276	166	1.12677e+09	High	P02748	32	19	5.44368e+08	High	Q16610	24	17	6.15759e+07	High		65	O75636	12	8	9.81502e+07	High	O14786	3	3	5.26689e+06	High	P26927	22	18	1.85107e+07	High	P00748	18
66	P02760	47	13	8.62856e+08	High	P04114	273	171	8.12251e+08	High	P02753	93	10	4.5372e+08	High	P43652	72	28	8.05429e+08	High	P04114	266	168	2.16413e+09	High	P48740-2	18	16	2.44588e+07	High		66	P13591-1	2	2	1.23652e+06	High	O43866	11	11	1.05389e+08	High	P07360	18	9	1.40723e+08	High	P48740-2	21
67	P27169	13	9	4.41385e+07	High	P43652	63	31	8.95452e+08	High	P02649	19	13	6.87137e+07	High	Q08380	3	3	873705	High	P43652	60	25	1.13737e+09	High	P04275	23	20	1.35188e+07	High		67	P02790	362	25	1.12358e+10	High	P07339	4	4	203010	High	Q03591	21	13	142711609	High	P03951	20
68	P02765	124	7	2.18492e+09	High	Q08380	4	4	33771.8	High	P04275	25	23	4.96535e+06	High	Q16610	27	18	7.19363e+07	High	Q08380	5	4	1.19413e+06	High	P15169	17	10	5.7975e+07	High		68	P29622	16	14	1.28476e+07	High	Q9NPH3	2	2	848271	High	Q96KN2	22	18	4.14444e+07	High	P26927	24
69	P14151	3	3	3515418	High	Q16610	27	18	5.0401e+07	High	P10909	32	13	5.89544e+08	High	P02745	19	7	1.59221e+08	High	Q16610	27	20	1.06409e+08	High	P00488	19	17	1.14032e+07	High		69	P36955	24	16	3.40261e+08	High	P02748	31	19	3.98659e+08	High	P15169	16	10	5.50704e+07	High	P04275	21
70	P04217-2	58	12	2514296	High	P02745	17	7	1.04626e+08	High	P43251	18	9	3.08829e+07	High	P22352	7	5	3.99306e+07	High	Q9BWP8	3	3	311414	High	Q03591	23	13	132315438	High		70	P07357	28	18	2.54452e+08	High	P04114	266	168	1.73804e+09	High	P10909	22	12	2.9133e+08	High	P15169	18
71	P08571	15	10	1.67233e+07	High	P08571	13	10	8.76042e+06	High	P03951	19	16	9.84721e+06	High	P59665	2	2	25287518	High	P29622	15	13	1.2674e+07	High	P26927	21	19	2.37179e+07	High		71	P19827	146	29	1.32387e+09	High	P43652	66	28	8.56145e+08	High	Q9UK55	18	15	1.86746e+07	High	Q9UK55	21
72	P60709	10	8	2.79503e+07	High	P59665	2	2	1.05234e+06	High	P48740	17	15	2.74283e+06	High	P02749	65	15	2.06218e+09	High	P02749	51	15	2.21634e+09	High	P08571	14	8	1.20637e+07	High		72	P20742	25	22	7.08655e+06	High	Q16610	29	20	7.39478e+07	High	Q9Y6R7	18	17	7.07472e+06	High	P02649	19
73	P63267	3	3	2.0526e+06	High	P02749	65	14	2.17434e+09	High	P07360	17	10	2.23805e+08	High	P05062	3	3	685832	High	O95445	6	5	3.37326e+06	High	Q9Y6R7	18	17	4.36481e+06	High		73	P15144	2	2	427904	High	P02790	403	31	1.48279e+10	High	P13796	18	16	5.05536e+06	High	Q14520	23
74	P49908	8	6	3.85309e+07	High	Q14520	22	14	8.11591e+07	High	P49747	17	15	1.29645e+07	High	P22891	9	9	1.06182e+07	High	P0C0L4	278	82	5.14779e+09	High	P00748	17	12	2.55162e+08	High		74	P01011	38	18	3.31646e+08	High	P29622	13	12	1.65733e+07	High	P06276	16	14	2.60286e+07	High	P29622	23
75	Q9UGM5	11	8	2.59541e+07	High	P41222	3	3	2.48133e+06	High	P00488	18	16	2.31748e+07	High	P36955	27	16	3.30626e+08	High	Q99784	2	2	385666	High	P03951	20	17	5.33359e+06	High		75	Q9Y6R7	16	15	6.25804e+06	High	P68371	3	3	506715	High	P08185	18	10	1.07504e+08	High	P10909	26
76	P06727	54	28	1.88278e+09	High	P22891	9	8	8.95225e+06	High	P06276	15	12	3.18206e+07	High	P07357	37	25	2.95256e+08	High	Q14520	20	14	4.87221e+07	High	Q9UK55	17	15	1.78917e+07	High		76	P02649	14	11	7.54973e+07	High	P02749	75	14	2.20518e+09	High	P00748	16	12	1.59551e+08	High	Q16610	26
77	P22891	10	9	9.50156e+06	High	P36955	21	15	2.55213e+08	High	Q9UK55	19	16	2.3677e+07	High	P19827	117	30	1.28794e+09	High	P41222	2	2	1.69766e+06	High	P06276	17	16	2.57126e+07	High		77	P09172	11	9	5.11113e+06	High	P41222	2	2	1.64712e+06	High	P04275	18	16	6.59549e+06	High	Q96KN2	24
78	P04278	9	7	9.34985e+06	High	P07357	33	22	2.41006e+08	High	P29622	19	16	1.57363e+07	High	P20742	23	20	8.44151e+06	High	P22891	11	10	1.27128e+07	High	P43251	16	10	2.56393e+07	High		78	P02766	6	6	4.23731e+06	High	P05062	2	2	690645	High	P48740-2	16	15	1.66531e+07	High	Q03591	21
79	P08185	13	9	1.06279e+08	High	P19827	150	32	1.17278e+09	High	P60709	15	11	3.53035e+07	High	P01011	41	17	3.26133e+08	High	P36955	25	16	4.04637e+08	High	P02649	16	13	6.94543e+07	High		79	Q15848	5	4	1.78238e+07	High	P22891	10	10	1.2578e+07	High	P25311	20	14	7.38328e+07	High	P43251	17
80	P00738	2	2	661010	High	P20742	22	21	3.21517e+06	High	P05452	16	12	1.51056e+08	High	Q9Y6R7	22	20	1.46685e+07	High	P07357	32	21	3.24885e+08	High	P05452	15	12	1.80466e+08	High		80	P06727	48	29	1.90064e+09	High	P36955	28	16	3.90805e+08	High	P08571	13	9	1.40006e+07	High	P08571	14
81	P13473	3	3	2.52342e+06	High	P01011	42	19	2.57439e+08	High	Q03591	21	11	1.28067e+08	High	P02649	22	16	1.10041e+08	High	P19827	151	31	1.63316e+09	High	P23142-4	13	12	1.93227e+06	High		81	P07360	16	9	1.97083e+08	High	P07357	31	20	3.04814e+08	High	P02649	16	12	5.31998e+07	High	P06276	16
82	P07339	2	2	1.27258e+06	High	Q9Y6R7	21	19	9.59827e+06	High	P08571	14	9	2.02036e+07	High	P29622	19	16	1.92293e+07	High	P20742	30	26	1.13695e+07	High	Q14520	18	12	5.78131e+07	High		82	P00751	121	29	2.74943e+09	High	P19827	145	33	1.44332e+09	High	P05452	15	11	1.29534e+08	High	P00742	18
83	P05543	14	13	5.77909e+07	High	P29622	14	13	8.7082e+06	High	P00740	15	12	4.65216e+07	High	P09172	12	10	6.05143e+06	High	P01011	41	18	3.40631e+08	High	P48740	14	13	2.09898e+06	High		83	P35858	26	17	1.42925e+08	High	P20742	31	26	1.5263e+07	High	P00742	18	13	6.06557e+07	High	P48740	17
84	P36955	26	16	2.57387e+08	High	P02649	20	17	1.00271e+08	High	P27169	14	9	4.16753e+07	High	Q15848	5	3	2.22817e+07	High	Q9Y6R7	23	22	1.31107e+07	High	P51884	26	11	1.66306e+08	High		84	O00391	9	8	2.81887e+06	High	P01011	42	20	4.46411e+08	High	P27169	16	10	5.14209e+07	High	P51884	24
85	Q96IY4	16	11	6.75805e+07	High	P02766	3	3	1.34662e+06	High	P51884	23	11	1.52592e+08	High	P06727	58	33	2.22576e+09	High	P02649	19	13	7.8133e+07	High	P08185	14	9	7.58805e+07	High		85	O95445	4	3	4.67033e+06	High	Q9Y6R7	18	16	7.56388e+06	High	P03951	14	13	6.26223e+06	High	P27169	14
86	P01011	48	18	4.58579e+08	High	Q15848	4	3	3.91272e+06	High	P02675	15	14	1.80606e+07	High	P07360	20	10	1.6935e+08	High	P09172	11	9	6.12482e+06	High	P23142	12	12	9.73583e+06	High		86	P01860	2	2	891583	High	P02649	17	14	1.01204e+08	High	Q14520	16	11	4.36169e+07	High	P25311	19
87	P22105-1	11	10	1.76596e+06	High	P06727	58	32	1.65122e+09	High	P08185	16	10	1.13202e+08	High	P00751	109	32	2.6147e+09	High	P35542	3	2	11401653	High	Q96IY4	15	11	5.15528e+07	High		87	P02749	51	16	1.89045e+09	High	P04070	15	11	1.12758e+08	High	P51884	23	11	1.18342e+08	High	P08185	16
88	P01042-2	39	21	117219800	High	P07360	21	11	1.4121e+08	High	P00742	15	12	7.70379e+07	High	P35858	30	22	1.3729e+08	High	P02766	6	6	1.60332e+06	High	O75636	15	9	7.31833e+07	High		88	Q12884	2	2	274403	High	P09172	8	7	5.16287e+06	High	P48740	14	13	3.52349e+06	High	O75636	17
89	P29622	24	20	5.26976e+07	High	P00751	139	33	2.04361e+09	High	Q92954-3	16	11	1.9673e+07	High	O00391	8	7	4.98115e+06	High	Q15848	5	4	7.33428e+06	High	P00740	14	12	4.54487e+07	High		89	P02775	3	3	12957857	High	P02766	3	3	3.74172e+06	High	P60709	11	9	1.89831e+07	High	Q92954-3	18
90	P98160	2	2	519742	High	P35858	29	21	1.25045e+08	High	O75636	15	9	9.2554e+07	High	P07359	2	2	1.02597e+06	High	P06727	49	29	2.64218e+09	High	P02745	15	6	1.40837e+08	High		90	P22352	6	5	2.28952e+07	High	Q15848	5	3	2.29311e+07	High	P00740	14	12	2.36969e+07	High	P02745	22
91	Q8N6C8	2	2	19361.2	High	O00391	8	8	4.0643e+06	High	P02745	16	6	1.38703e+08	High	O95445	6	6	3.64232e+06	High	P07360	17	10	2.31967e+08	High	Q92954-3	16	11	1.83569e+07	High		91	Q12805	5	4	711660	High	P06727	54	33	2.55776e+09	High	Q96IY4	13	10	3.65702e+07	High	P23142-4	13
92	Q9UK55	17	13	2.20906e+07	High	O95445	4	4	2.54306e+06	High	Q9Y6R7	13	12	5.50384e+06	High	P01860	3	3	520089	High	P00751	136	30	3.38595e+09	High	P27169	14	8	3.48471e+07	High		92	Q13885	2	2	642511	High	P07360	20	11	2.19543e+08	High	P23142-4	12	12	1.60967e+07	High	P00740	13
93	Q15113	4	4	815513	High	P01860	2	2	578897	High	P25311	18	14	8.74453e+07	High	P02766	3	3	1.29423e+06	High	P35858	32	21	1.90042e+08	High	P60709	11	10	1.49676e+07	High		93	P36980	8	7	1.5853e+07	High	P00751	138	34	3.45593e+09	High	P02745	18	6	7.71834e+07	High	P22105-1	14
94	P10909	26	15	4.6557e+08	High	P09172	13	11	6.4312e+06	High	Q14520	17	12	4.73917e+07	High	P07358	52	27	1.85311e+08	High	O00391	7	6	4.23134e+06	High	P13796	14	13	3.84218e+06	High		94	P18206	2	1	40599.2	High	P35858	30	22	1.4609e+08	High	Q92954-3	15	11	1.23129e+07	High	P20851	15
95	P01871	3	3	121478	High	P02775	4	4	5773888	High	P22105-1	14	13	4.83066e+06	High	Q12805	7	7	646123	High	P00915	3	3	1.3287e+06	High	P29622	17	16	1.90925e+07	High		95	P04003	38	19	7.35812e+08	High	O00391	8	7	5.73894e+06	High	P29622	15	13	1.24975e+07	High	P60709	11
96	P02679	12	11	1.78599e+07	High	P07358	62	27	2.02412e+08	High	P23142-4	11	11	1.50788e+07	High	P07195	3	3	2527364	High	P02686	2	2	3.04092e+06	High	P00742	16	11	7.48291e+07	High		96	P04004	40	11	6.80723e+08	High	P07359	3	3	2.32417e+06	High	O75636	13	9	4.0924e+07	High	P13796	13
97	P08519	4	4	1.99998e+06	High	P07195	2	2	502179	High	Q96IY4	13	9	6.74399e+07	High	O75882	27	20	5.8956e+07	High	P04070	12	10	4.02648e+07	High	P49747	11	11	1.21263e+07	High		97	Q92820	5	4	2.66015e+06	High	O95445	6	5	2.27356e+06	High	Q04756	15	13	1.88379e+07	High	Q04756	13
98	P04114	257	160	1.27811e+09	High	P36980	12	8	1.02671e+07	High	P20851	13	8	1.95452e+07	High	P02768	38	33	4.60985e+07	High	P22352	11	7	5.48061e+07	High	P20851	12	6	1.0634e+07	High		98	P00742	13	10	7.19755e+07	High	Q8N165	2	1	5.52066e+06	High	Q9UGM5	11	8	2.05483e+07	High	Q9NZP8	14
99	P15169	15	9	7.21157e+07	High	P04003	60	24	6.80317e+08	High	P07996	14	13	4.01552e+06	High	P36980	10	8	7.82374e+06	High	P18206	2	2	266340	High	Q9UGM5	12	9	1.99388e+07	High		99	Q9NQ79	4	4	215283	High	P35542	3	2	1.48201e+06	High	P20851	11	6	3.41006e+07	High	P04278	11
100	P00740	15	12	5.85037e+07	High	P04004	63	13	8.14148e+08	High	P18428	10	8	8.47262e+06	High	P04003	56	25	1.11992e+09	High	P04003	52	24	1.46282e+09	High	P22105-1	12	11	1.98862e+06	High		100	P02768	22	19	5.9347e+07	High	P02775	6	5	1.82368e+07	High	P05543	12	11	1.96718e+07	High	Q9UGM5	13
101	P04070	12	9	2.02866e+07	High	Q92820	6	5	715279	High	P05543	15	13	2.86914e+07	High	P04004	52	12	7.83825e+08	High	P04004	53	12	1.25563e+09	High	P25311	15	12	6.67088e+07	High		101	P14151	5	5	9.37028e+06	High	P22352	9	6	4.57727e+07	High	P04278	10	8	6.95113e+06	High	P09172	10
102	P02790	402	29	1.21307e+10	High	P00742	21	14	6.28323e+07	High	P04278	11	9	8.78428e+06	High	Q92820	5	4	1.2058e+06	High	Q92820	5	4	602537	High	Q04756	13	11	22320582	High		102	P17936	7	5	1.99021e+07	High	Q12805	9	8	1.43994e+06	High	P36980	9	8	2.52352e+06	High	P05452	14
103	Q6UXB8	6	5	6.02092e+06	High	Q9NQ79	3	3	1.02747e+06	High	P13796	13	11	3.79078e+06	High	P00742	21	16	8.38371e+07	High	P00742	17	12	9.95336e+07	High	P02675	11	10	1.68554e+07	High		103	P98160	2	2	316077	High	P02768	35	31	6.74529e+07	High	P27918	9	7	3.86471e+07	High	P05543	15
104	P01008	187	29	2.35526e+09	High	P14151	4	4	509172	High	Q04756	13	11	1.44892e+07	High	P63267	6	6	1.93454e+06	High	Q9NQ79	7	7	2.2024e+06	High	P09172	11	9	4.51056e+06	High		104	Q15582	6	6	998031	High	P36980	11	7	7398512	High	P18428	10	8	7.907e+06	High	P18428	10
105	P08709	5	5	1.85498e+06	High	P07225	33	21	1.73451e+08	High	P09172	11	10	8.01671e+06	High	Q9NQ79	6	6	3.0931e+06	High	P40189	2	2	356441	High	P18428	11	9	5.85505e+06	High		105	P08709	4	4	694233	High	P04003	50	23	1.09457e+09	High	P22105-1	11	10	2.79698e+06	High	Q96IY4	11
106	P27918	7	5	2.69016e+07	High	P17936	16	10	2.5366e+07	High	P23142	10	10	471951	High	Q96KN2	21	14	3.13288e+07	High	P14151	4	4	2.08028e+06	High	P36980	9	8	1.26342e+07	High		106	P09871	39	22	3.84166e+08	High	P04004	62	12	9.325e+08	High	P02655	6	3	2.04909e+06	High	P02679	12
107	P02774	224	32	3.63458e+09	High	P24592	2	2	289261	High	P04070	12	10	5.72537e+07	High	P14151	5	5	2.82897e+06	High	P07225	34	21	2.58166e+08	High	P05543	12	11	2.20766e+07	High		107	P13796	14	13	5.85204e+06	High	Q92820	6	5	2.59518e+06	High	P02747	8	5	221139232	High	P04070	12
108	P04004	49	12	9.59297e+08	High	Q10588	2	2	178440	High	Q9NZP8	11	6	1.19652e+07	High	P17936	11	8	25992821	High	P36980	9	8	2.13441e+07	High	P02655	6	2	165619	High		108	P02743	7	6	4.74441e+08	High	P00742	18	13	7.75181e+07	High	P04070	10	9	1.02369e+07	High	P02652	13
109	P18428	11	8	7.94928e+06	High	P02656	2	2	8.87467e+06	High	P22891	9	9	1.21678e+07	High	Q10588	3	3	680188	High	P17936	11	8	40892628	High	P02679	12	11	8.80709e+06	High		109	P26927	20	15	1.78295e+07	High	P63267	7	5	3.08512e+06	High	Q9NZP8	8	5	1.32842e+07	High	P27918	9
110	P01019	66	13	4.86308e+08	High	Q15582	4	4	1.14866e+06	High	Q9UGM5	10	8	2.87297e+07	High	P01871	3	3	95065.8	High	P98160	2	2	1.11949e+06	High	P27918	10	9	4.03637e+07	High		110	P07225	29	21	2.08016e+08	High	Q9NQ79	7	7	5.39069e+06	High	P22352	10	7	4.15173e+07	High	P22891	10
111	Q9UNW1	4	4	713281	High	P08709	7	7	1.84869e+06	High	P02655	7	2	514248	High	P98160	4	4	197359	High	P02656	3	3	1.169e+07	High	P04278	8	7	4.62634e+06	High		111	O75882	14	12	5.40792e+07	High	P40189	2	2	283396	High	P49747	6	6	3.0055e+06	High	P02675	11
112	Q9NZP8	6	5	1.33486e+07	High	P09871	42	26	3.0666e+08	High	P22352	11	7	4.70443e+07	High	P02656	3	3	28518618	High	Q15582	5	5	471650	High	P22891	9	9	1.00242e+07	High		112	P55058	2	2	394983	High	P14151	6	6	7522807	High	P02750	12	8	8.68309e+06	High	P49747	10
113	P00742	13	11	7.12949e+07	High	P13796	13	13	3.5168e+06	High	P02679	11	10	6.538e+06	High	Q15582	7	7	2.03546e+06	High	P08709	6	6	2.35555e+06	High	P17936	10	7	24003654	High		113	Q96KN2	22	17	3.99964e+07	High	P07225	29	21	1.76075e+08	High	O00391	9	8	4.26983e+06	High	P36980	11
114	P08697	38	14	4.08328e+08	High	P02743	10	7	363065816	High	P27918	7	5	2.52792e+07	High	P08709	6	6	2.66002e+06	High	P09871	43	24	5.06966e+08	High	P04070	11	10	1.9302e+07	High		114	P13473	2	2	1.17255e+06	High	P17936	10	7	3.63468e+07	High	P22891	8	8	1.05063e+07	High	O43866	11
115	P02675	16	13	1.55306e+07	High	P26927	29	21	3.03243e+07	High	P02747	10	5	4.08676e+08	High	P09871	39	26	3.16007e+08	High	P13796	15	13	4.81325e+06	High	P00746	8	7	1.02592e+07	High		115	P19823	81	23	2.00909e+09	High	Q10588	3	3	803740	High	P07996	8	7	380920	High	P17936	10
116	P12955	2	2	510708	High	P39060	2	2	90596.9	High	Q12805	9	8	1.86678e+06	High	P13796	14	12	6.00894e+06	High	Q9Y4L1	2	1	177253	High	P07996	8	7	2.91552e+06	High		116	Q96PD5	44	19	2.34971e+08	High	Q16555	2	2	746763	High	P02652	8	4	5.25938e+07	High	P02747	8
117	Q12805	7	7	3.25925e+06	High	P80108	8	8	2.64195e+06	High	P00746	10	8	9.8639e+06	High	P07225	35	22	1.87432e+08	High	P02743	5	4	270649660	High	O00391	8	7	5.28217e+06	High		117	P48740	15	14	3.87608e+06	High	P98160	5	5	1.06644e+06	High	P00746	7	6	9.954e+06	High	P02655	7
118	P04217	111	17	2.05874e+09	High	P98160	5	5	308176	High	P36980	9	8	2.99448e+07	High	P02743	10	6	3.80539e+08	High	P26927	26	19	3.1296e+07	High	P22352	9	6	3.66907e+07	High		118	P05156	32	20	3.40121e+08	High	P02656	3	3	9115041	High	P17936	8	6	1.21004e+07	High	P07996	11
119	P05546	55	21	7.76185e+08	High	P05546	48	22	5.43598e+08	High	O43866	8	8	5.97943e+06	High	Q9Y5Y7	5	5	5235064	High	Q10588	2	2	217174	High	Q9NZP8	7	6	1.05737e+07	High		119	P03951	9	9	2.3146e+06	High	Q15582	6	6	1.36288e+06	High	P02679	7	7	3.7427e+06	High	P22352	10
120	P05155	58	18	8.53158e+08	High	P02768	37	34	5.49414e+07	High	P02750	9	7	1.38081e+07	High	P08697	36	16	3.4275e+08	High	P02768	38	32	7.41416e+07	High	Q6EMK4	6	5	4.45708e+06	High		120	P02747	7	4	3.00958e+08	High	P08709	6	6	2.47041e+06	High	P11226	7	7	8.16043e+06	High	O00391	9
121	Q96KN2	23	17	4.53051e+07	High	P55058	2	2	349970	High	P02652	9	3	1.33644e+07	High	Q14624-2	90	36	85151.9	High	O75882	26	21	8.70637e+07	High	P02747	7	5	3.46274e+08	High		121	P22792	24	14	2.42273e+08	High	P09871	45	25	4.15541e+08	High	Q15848	5	4	4.84711e+06	High	P00746	8
122	P07237	3	3	762343	High	Q9UNN8	2	2	640877	High	O00391	7	6	3.66717e+06	High	Q9UNN8	2	2	1.18637e+06	High	P55058	2	2	143659	High	P02750	8	8	1.25729e+07	High		122	P02760	30	12	7.11761e+08	High	P13796	15	14	6.32912e+06	High	O43866	7	6	4.9384e+06	High	Q12805	10
123	O95497	3	3	464990	High	P19823	105	32	1.73902e+09	High	P17936	8	6	26313803	High	P13473	2	2	1.6816e+06	High	P13473	3	3	2816352	High	P02652	8	4	4.64677e+07	High		123	P01031	86	57	6.0402e+08	High	P02743	8	6	4.29006e+08	High	Q6EMK4	5	4	2.46637e+06	High	Q15582	8
124	P04196	49	15	3.79572e+08	High	Q96PD5	31	17	1.60861e+08	High	P35443	5	5	36129.8	High	P19823	88	28	2.4767e+09	High	P19823	83	25	2.98081e+09	High	O43866	6	6	4.62454e+06	High		124	P02655	6	2	1.20705e+06	High	P55058	2	2	478221	High	P33908	7	6	2.05864e+06	High	P35443	6
125	Q9Y6R7	20	19	4.80356e+06	High	P48740	18	15	4.13513e+06	High	Q15848	5	4	7.32542e+06	High	Q96PD5	45	18	2.55318e+08	High	Q96PD5	46	19	3.2242e+08	High	Q6UXB8	5	4	5.5993e+06	High		125	P13671	36	24	2.47457e+08	High	P26927	28	22	5.16221e+07	High	P09172	6	6	3.07933e+06	High	P02750	9
126	Q16610	23	17	5.97898e+07	High	P05156	43	24	3.5676e+08	High	Q92820	5	4	274735	High	Q15063	4	4	220410	High	Q15063	2	2	208073	High	P11226	6	6	4.12925e+06	High		126	P43121	2	2	477338	High	Q96KN2	26	19	5.96388e+07	High	Q9NQ79	7	7	124525	High	P11226	9
127	P43251	15	10	3.74966e+07	High	P03951	16	15	7.91255e+06	High	Q15582	5	5	461993	High	P48740	16	15	5.2192e+06	High	P48740	16	14	3.05712e+06	High	Q15582	6	6	2.02716e+06	High		127	P27169	13	9	45989027	High	Q96IY4	15	12	6.69993e+07	High	Q13822	6	6	844160	High	Q15848	7
128	P22792	25	14	1.45923e+08	High	P02747	10	6	4.38416e+08	High	Q9NQ79	8	7	2.75706e+06	High	P0DPH8	2	2	768114	High	P05156	35	19	3.80109e+08	High	P49908	7	5	2.93911e+07	High		128	P02765	139	7	2.54559e+09	High	Q14624-2	100	34	68511.8	High	Q6UXB8	5	4	2.9304e+06	High	P08709	9
129	P02748	33	20	3.36976e+08	High	P22792	21	13	1.48357e+08	High	Q6EMK4	5	5	5.9559e+06	High	P05156	49	26	5.48529e+08	High	P03951	20	18	1.38112e+07	High	Q15848	4	3	1.66436e+07	High		129	P07996	6	5	2.61425e+06	High	Q9UNN8	2	2	1.47058e+06	High	P49908	8	6	3.02704e+07	High	Q08380	7
130	Q14520	22	14	8.80113e+07	High	P02760	56	15	6.79375e+08	High	Q08380	5	5	310952	High	Q96IY4	14	11	72328514	High	P02747	8	5	539522610	High	P02743	6	6	397867860	High		130	P08697	34	16	3.23379e+08	High	P13473	3	3	3.45023e+06	High	Q92820	4	3	458853	High	Q92820	6
131	Q9BXR6	6	6	1.9635e+06	High	O75882	27	20	6.89843e+07	High	P49908	7	5	7.30448e+07	High	P03951	15	15	7.90189e+06	High	P22792	26	16	1.91624e+08	High	P33908	5	5	611182	High		131	Q96IY4	13	10	3.28689e+07	High	P19823	84	28	2.47762e+09	High	P08709	5	5	1.4051e+06	High	Q6UXB8	6
132	Q9NPH3	3	3	1.07393e+06	High	P01031	97	62	5.09652e+08	High	Q13822	5	5	998415	High	P22792	25	13	1.48577e+08	High	P02760	47	12	1.01799e+09	High	Q92820	4	3	1.48612e+06	High		132	Q9Y5Y7	4	4	2.61516e+06	High	Q96PD5	45	19	2.37867e+08	High	Q9BXR6	6	6	1.09758e+06	High	Q6EMK4	5
133	Q96PD5	45	19	2.54032e+08	High	P13671	55	37	2.48259e+08	High	P11226	6	6	1.07686e+07	High	P02760	45	15	7.96816e+08	High	P01031	98	63	1.00686e+09	High	P08709	5	5	843624	High		133	P80108	7	7	2.69605e+06	High	P48740	18	15	5.36198e+06	High	O00187	6	6	5.36318e+06	High	P80108	6
134	P05156	34	20	3.59378e+08	High	P01857	2	2	813892	High	Q9BXR6	6	6	3.54066e+06	High	P01031	97	58	6.94e+08	High	P02655	8	3	5.06663e+06	High	Q9UNW1	5	5	1.11327e+06	High		134	P07358	52	27	2.54928e+08	High	P0DPH8	2	2	689624	High	P02675	6	6	7.38345e+06	High	P02766	5
135	P07357	27	19	2.49084e+08	High	P43121	4	3	743560	High	Q6UXB8	4	3	6.48384e+06	High	P02655	7	2	1.02223e+06	High	P13671	45	27	4.14695e+08	High	Q13822	4	4	290912	High		135	P05546	36	19	6.91412e+08	High	P05156	40	24	4.85778e+08	High	P02775	5	4	6364087	High	P49908	9
136	Q08380	3	3	677732	High	P27169	14	9	4.11177e+07	High	P68133	6	5	2.87975e+06	High	P13671	58	33	3.15004e+08	High	Q14515	2	2	857591	High	P14151	6	6	3.10176e+06	High		136	P00450	202	48	4.09418e+09	High	P03951	16	13	5.21701e+06	High	O95445	5	4	3.59677e+06	High	Q9BXR6	6
137	P07358	57	27	2.13569e+08	High	P02765	102	10	2.4914e+09	High	Q01459	4	4	6.65824e+06	High	P01857	3	3	562139	High	P27169	16	11	5.73264e+07	High	P02741	5	5	1.9123e+07	High		137	Q86UD1	2	2	121136	High	P02747	7	4	2.959e+08	High	P02741	5	5	9.07524e+06	High	Q9NQ79	6
138	P04003	55	22	9.60073e+08	High	P08697	32	18	2.24094e+08	High	P08519	4	4	1.82374e+06	High	P27169	11	8	3.86549e+07	High	P02765	109	8	3.975e+09	High	Q9BXR6	6	6	1.73807e+06	High		138	P01008	189	32	2.45731e+09	High	P22792	25	15	1.93314e+08	High	Q9Y5Y7	5	5	1.81278e+06	High	Q13822	4
139	P43652	59	25	7.64079e+08	High	Q96IY4	16	11	2.66295e+07	High	P80108	6	6	4.75581e+06	High	P02765	81	10	3.44273e+09	High	P07996	8	7	1819964	High	P02775	6	5	1.12478e+07	High		139	O00533	3	3	763754	High	P02760	44	14	8.34454e+08	High	P14151	6	6	1.53807e+06	High	P02743	7
140	P06276	15	14	2.56904e+07	High	Q9Y5Y7	5	5	3.31664e+06	High	P33151	6	5	6.0601e+06	High	P07996	8	7	1.71298e+06	High	P08697	36	16	4.26913e+08	High	Q9NQ79	5	5	1216586	High		140	P02675	7	7	1.41604e+07	High	P01031	92	60	7.66385e+08	High	Q12805	5	5	1.23026e+06	High	P33908	3
141	P35858	29	21	1.3254e+08	High	Q96KN2	25	17	3.24417e+07	High	P08709	4	4	987481	High	P02747	7	5	2.75313e+08	High	Q96IY4	15	11	6.18737e+07	High	Q9Y5Y7	5	5	4.06982e+06	High		141	P43251	14	8	2.46621e+07	High	P02655	9	3	3.03171e+06	High	P08519	4	4	124498	High	O95445	7
142	P02768	33	29	6.77357e+07	High	P02655	5	2	297132	High	P02775	6	4	7.80694e+06	High	P02775	6	5	1.86274e+07	High	Q9Y5Y7	5	5	7.04619e+06	High	O00187	4	4	5.94016e+06	High		142	Q6UXB8	5	3	3.09461e+06	High	P13671	47	31	3.36288e+08	High	P43121	5	5	803036	High	O00187	5
143	P00748	19	13	2.63571e+08	High	Q12805	8	7	869374	High	Q15113	6	6	2.03337e+06	High	P26927	29	23	4.68746e+07	High	Q96KN2	25	17	5.37629e+07	High	P11021	6	6	6.01738e+06	High		143	P22105-1	9	8	1.8113e+06	High	P01857	2	2	1.00362e+06	High	P80108	5	5	2.09916e+06	High	Q9Y5Y7	5
144	P09172	9	8	4.8536e+06	High	P05019	2	2	389125	High	P02741	6	6	3.21868e+07	High	P05546	43	21	6.48415e+08	High	P80108	6	6	3.76241e+06	High	P02766	3	3	3.69206e+06	High		144	P02746	37	8	2.85905e+08	High	P43121	5	5	128050	High	Q9UNW1	4	4	1.60597e+06	High	P02775	5
145	P00734	117	30	2.38833e+09	High	P00450	261	55	3.82467e+09	High	Q9Y5Y7	6	5	1.12651e+06	High	P01008	174	28	2.25789e+09	High	P02775	6	5	21900215	High	Q12805	5	5	2847661	High		145	P25311	14	10	6.45871e+07	High	P27169	14	9	5.01836e+07	High	P02766	3	3	4.99422e+06	High	P43121	5
146	P03951	15	14	1.31276e+07	High	O00533	4	4	400099	High	P02766	4	4	3.93608e+06	High	O00533	5	5	1.9964e+06	High	P05546	47	21	8.93696e+08	High	P61626	3	3	5.51127e+06	High		146	P49908	7	6	5.52654e+07	High	P02765	107	9	3.82966e+09	High	Q08380	3	2	203760	High	P08519	5
147	P13796	16	14	5.70874e+06	High	P02675	14	12	1.41356e+07	High	P33908	3	3	726097	High	P02675	10	10	1.29209e+07	High	P04264	2	2	904345	High	P80108	5	5	2.14539e+06	High		147	O95497	3	3	89510	High	P07996	8	7	2.9774e+06	High	P02743	5	5	277263236	High	O95497	4
148	P03952	31	21	1.85314e+08	High	P43251	18	11	1.75031e+07	High	P61626	4	4	2.75301e+06	High	P43251	16	10	2.55382e+07	High	O00533	2	2	793131	High	P04264	3	3	950192	High		148	Q01459	2	2	32153388	High	P08697	40	15	3.78337e+08	High	Q15582	3	3	681511	High	P33151	5
149	P01042	39	21	1.28059e+09	High	Q6UXB8	7	6	4.81264e+06	High	P02743	9	6	4.66913e+08	High	Q6UXB8	5	4	5.79318e+06	High	P02675	11	10	1.80469e+07	High	P68133	4	4	2.33127e+06	High		149	P06396	70	24	1.0666e+09	High	Q9Y5Y7	5	5	5.89174e+06	High	P63267	4	3	1.99277e+06	High	P12111	3
150	P43121	6	5	1.05267e+06	High	P22105-1	13	12	1.40344e+06	High	Q9UNW1	5	5	1.83723e+06	High	P22105-1	13	12	1.33932e+06	High	P43251	16	9	4.87824e+07	High	P08519	4	4	2.20525e+06	High		150	P23142-4	11	11	1.80613e+07	High	P80108	6	6	3.90674e+06	High	P23470	4	4	586719	High	P13591-1	4
151	P33908	5	5	3.35572e+06	High	P02746	51	8	3.3512e+08	High	O95445	5	5	4.27241e+06	High	P02746	42	8	3.88096e+08	High	Q6UXB8	5	4	5.48191e+06	High	P01344	3	2	3.0365e+06	High		151	P06681	42	26	2.24844e+08	High	P05546	50	22	6.89164e+08	High	P02656	3	3	23863703	High	P13598	5
152	P11021	4	4	926358	High	P25311	13	10	4.11366e+07	High	O00187	4	4	8.03358e+06	High	P25311	19	13	9.28697e+07	High	P22105-1	14	13	2.3566e+06	High	P05090	4	3	2.55874e+06	High		152	P01023	63	47	1.20438e+08	High	P15169	18	12	1.06411e+08	High	P41222	2	2	1.53149e+06	High	P98160	4
153	Q04756	10	10	1.76991e+07	High	P49908	11	7	4.85036e+07	High	P11021	4	4	716704	High	P49908	10	6	3.48677e+07	High	P02746	53	8	5.25612e+08	High	O00533	6	6	3.89793e+06	High		153	P13598	3	1	134234	High	P01008	206	29	2.70393e+09	High	Q9BWP8	4	4	518345	High	P61769	5
154	P08253	3	3	758569	High	O95497	3	3	413282	High	P23470	4	4	1.04436e+06	High	Q86UD1	2	2	144525	High	P25311	16	11	8.53686e+07	High	O14786	5	4	693237	High		154	Q6EMK4	6	5	1.94033e+06	High	O00533	7	5	5.87827e+06	High	P05154	4	2	398144	High	P02741	5
155	Q9NQ79	4	4	2.36301e+06	High	P01008	187	29	1.62246e+09	High	Q15063	3	3	126368	High	O95497	3	3	654836	High	P49908	8	6	4.20559e+07	High	P16070	3	3	4.51e+06	High		155	P60709	9	8	1.49474e+07	High	P02675	13	12	2.43166e+07	High	Q01459	2	2	6196273	High	O00533	6
156	P05160	33	22	8.54705e+07	High	Q01459	2	2	3.42354e+06	High	P41222	2	2	1.50854e+06	High	P06396	72	28	1.05208e+09	High	Q01459	4	4	5.92947e+06	High	O95445	4	4	3.89433e+06	High		156	P48740-2	18	16	1.95201e+07	High	P43251	17	10	3.46277e+07	High	Q16853	3	3	126765	High	P11021	4
157	Q6EMK4	7	7	3.87693e+06	High	P23142-4	14	12	8.3367e+06	High	P14151	3	3	4034501	High	P23142-4	15	14	1.44455e+07	High	P01008	174	31	3.10469e+09	High	P41222	2	2	1.16888e+06	High		157	P15169	13	9	8.10192e+07	High	Q6UXB8	5	4	5.53112e+06	High	O00533	4	4	853335	High	P01344	3
158	P07225	32	22	2.4427e+08	High	P06681	48	28	1.86422e+08	High	O00533	5	4	1.23737e+06	High	P06681	44	27	2.47122e+08	High	P06396	66	25	1.39693e+09	High	P33151	3	3	1.02584e+06	High		158	P04217	88	17	1.5305e+09	High	P22105-1	12	11	3.60097e+06	High	P13598	4	2	1.23992e+06	High	Q9UNW1	4
159	Q15582	7	6	1.53838e+06	High	P07998	2	2	312634	High	O95497	2	2	198041	High	P07998	4	4	556290	High	P06681	47	27	3.73179e+08	High	P01034	5	4	9.56493e+06	High		159	P00740	12	10	4.28747e+07	High	P02746	47	8	4.73249e+08	High	P16070	3	3	4.18205e+06	High	P02656	3
160	P23142-4	11	10	1.37381e+07	High	P55290	3	3	666550	High	P43121	5	4	223751	High	P55290	2	2	732097	High	P55290	2	2	923489	High	P55290	3	3	776405	High		160	P01024	53	39	1.12092e+08	High	P25311	18	11	1.02417e+08	High	O75015	2	2	1.49223e+06	High	P16070	3
161	O00187	5	5	8.25093e+06	High	P01023	57	43	1.0667e+08	High	P01034	4	4	8.57021e+06	High	P01023	62	44	1.20245e+08	High	P01023	63	46	1.37752e+08	High	Q08380	2	2	526305	High		161	P18428	9	8	7.9127e+06	High	P49908	10	7	5.85145e+07	High	P05019	3	3	783157	High	P23470	3
162	P09871	38	23	3.61817e+08	High	P13598	3	1	50989.3	High	Q12860	4	4	273807	High	P13598	3	2	55855.3	High	P13598	5	3	139721	High	P98160	3	3	363590	High		162	P51884	23	11	1.69309e+08	High	O95497	2	2	95345.4	High	P01344	3	2	3.82713e+06	High	P00738	3
163	P48740	16	15	4.62927e+06	High	Q6EMK4	5	5	1.62827e+06	High	P13598	4	2	75506.2	High	Q6EMK4	5	5	2.86087e+06	High	Q6EMK4	7	6	8.18082e+06	High	P13598	3	3	279798	High		163	P02750	10	6	1.29716e+07	High	Q01459	2	2	7.54438e+06	High	Q12860	3	3	300727	High	P08253	4
164	P00736	50	26	4.39131e+08	High	Q76LX8	2	2	197051	High	O75015	2	2	1.12148e+06	High	P60709	14	12	2.98662e+07	High	P60709	12	9	3.08836e+07	High	O75015	2	2	806003	High		164	P20851	13	6	4.4087e+07	High	P06396	68	27	1.07993e+09	High	P11021	2	2	7282672	High	P41222	2
165	P26927	25	18	3.31332e+07	High	P60709	14	11	2.42613e+07	High	P05090	3	3	6.79148e+06	High	Q01459	3	3	5595073	High	P07195	3	3	547035	High	Q01459	2	2	5.92923e+06	High		165	P35443	4	4	329987	High	P23142-4	14	14	1.54137e+07	High	P55290	3	3	769164	High	P14151	4
166	P55290	4	4	1.37838e+06	High	P06396	75	30	9.43115e+08	High	O14786	4	4	433302	High	P80108	7	7	4.16051e+06	High	Q12805	6	5	3.61302e+06	High	P08253	3	3	506296	High		166	P12111	3	3	48592.8	High	P06681	46	27	3.26321e+08	High	P22692	2	1	1.08002e+06	High	Q12860	3
167	P48740-2	17	16	23743969	High	P15169	16	10	6.02727e+07	High	P05154	2	1	426703	High	P48740-2	18	16	2.60655e+07	High	P07358	62	29	2.52634e+08	High	P02656	2	2	1.18464e+07	High		167	P11226	6	5	1.71839e+07	High	P07998	2	2	1956858	High	P01871	3	3	157947	High	P05154	3
168	P00488	21	18	2.00891e+07	High	P48740-2	19	16	1.39627e+07	High	P54802	3	3	55508	High	P05452	17	12	1.63107e+08	High	P23142-4	11	11	2.1342e+07	High	Q10588	2	2	373712	High		168	P02671	32	14	1.88764e+08	High	P55290	3	3	1.63712e+06	High	P05090	4	4	1.5159e+06	High	P55290	3
169	P16070	3	3	5986274	High	P05452	14	11	1.21364e+08	High	Q99784	3	3	484716	High	P15169	15	11	7.54065e+07	High	P48740-2	19	16	3.50147e+07	High	P07359	2	2	1.12598e+06	High		169	O00187	4	4	1.82432e+06	High	P01023	68	44	1.39786e+08	High	P02686	2	2	1.49068e+06	High	P02686	3
170	O00391	8	7	5.44883e+06	High	P24821	3	3	24779.4	High	P22692	3	2	1.62993e+06	High	P00450	260	54	5.0988e+09	High	P04217	92	16	2.2074e+09	High	P23470	2	2	160537	High		170	P61769	2	2	1.13296e+06	High	P13598	4	2	386102	High	Q15113	4	4	244794	High	P19320	2
171	P06681	44	26	2.63042e+08	High	P01024	61	44	8.48966e+07	High	P02656	3	3	10719741	High	P01024	58	41	1.73866e+08	High	P05452	15	12	2.24192e+08	High	Q9UNN8	2	2	942793	High		171	P05090	3	3	6.66674e+06	High	Q6EMK4	8	7	3.66981e+06	High	Q13885	2	2	521986	High	P07359	3
172	P49747	11	10	1.40634e+07	High	P18428	12	8	3.94812e+06	High	P07195	3	3	466655	High	P18428	14	10	7.67469e+06	High	P00450	233	52	5.60533e+09	High	Q9NPH3	2	2	1.97332e+06	High		172	Q15113	6	6	1.91831e+06	High	P60709	14	10	3.32072e+07	High	P55058	3	3	368699	High	O75015	2
173	P00751	144	30	2.98824e+09	High	P51884	26	12	1.96192e+08	High	P03950	3	3	1.47628e+06	High	P51884	31	12	1.49273e+08	High	P01024	58	46	1.29519e+08	High	P02686	2	2	2.13743e+06	High		173	Q9NZP8	9	6	1.5231e+07	High	P07195	3	3	1.08403e+06	High	Q9UNN8	2	2	1.30542e+06	High	P00915	2
174	P06396	65	26	9.86199e+08	High	P02750	11	8	1.14912e+07	High	P01344	2	2	4.81804e+06	High	P02750	9	8	1.0824e+07	High	P18428	13	9	9.72875e+06	High	Q9BWP8	2	2	472378	High		174	P05543	13	12	3.14113e+07	High	Q86UD1	2	2	96048.2	High	P01034	2	2	589949	High	Q01459	2
175	P33151	3	3	4.69134e+06	High	P20851	17	6	3.10185e+07	High	P40189	2	2	308092	High	P20851	14	7	3.82644e+07	High	P51884	23	11	1.77396e+08	High	P0DPH8	2	2	501123	High		175	P02753	107	10	4.4472e+08	High	P48740-2	18	15	2.97761e+07	High	P07195	3	3	972806	High	P03950	2
176	P00747	131	46	2.12056e+09	High	P35443	4	4	619629	High	P12111	3	3	43773.8	High	P35443	6	6	1.56612e+06	High	Q5T3U5	2	1	58938996	High	Q76LX8	3	3	1.24279e+06	High		176	P02741	5	5	2.23553e+07	High	P04217	106	16	2.04102e+09	High	P07359	2	2	933314	High	P04066	2
177	P80108	5	5	2.2801e+06	High	P12111	2	2	19864.2	High	Q13885	2	2	1.39149e+06	High	P12111	3	3	21040.8	High	P02750	11	8	4.18534e+06	High	P07333	2	2	189918	High		177	P12955	3	3	1.88415e+06	High	P05452	16	12	1.90217e+08	High	Q86UD1	2	2	115965	High	P05090	3
178	P10643	49	26	2.52798e+08	High	P11226	7	7	1.22596e+08	High	P55290	3	3	941876	High	P04217	108	15	1.28906e+09	High	P20851	14	7	4.93671e+07	High	P22692	2	1	733567	High		178	P12259	29	27	2.34923e+07	High	A1L4H1	2	2	42588.3	High	P01857	3	3	790151	High	Q9UNN8	2
179	P13591-1	2	2	280296	High	P04217	98	17	1.25567e+09	High	P98160	2	2	247046	High	P11226	8	8	1.37447e+07	High	P12111	3	3	137720	High	P43121	3	2	235480	High		179	P05452	14	11	1.25945e+08	High	P00450	266	55	4.80386e+09	High	P35542	2	2	943480	High	P40189	2
180	P02671	42	21	2.418e+08	High	P02671	40	20	1.29674e+08	High	Q9NPH3	2	2	601784	High	O00187	4	4	6.14792e+06	High	Q8WZ42	2	2	18467016	High	Q9Y5C1	2	2	86303.5	High		180	Q9UNW1	3	3	1.27371e+06	High	P01024	62	47	1.62126e+08	High	P03950	2	1	896880	High	P07339	2
181	Q06033	37	26	1.5442e+08	High	P61769	5	3	2.24256e+07	High	P02686	2	2	1.53279e+06	High	P61769	5	3	1.01152e+07	High	P11226	6	6	1.18826e+07	High	P35542	2	2	1.60599e+06	High		181						P18428	12	9	6.251e+06	High	P13591-1	2	2	383723	High	P01860	3
182	P19827	144	30	1.23784e+09	High	P05090	4	4	4.62487e+06	High	P35542	2	2	7567261	High	P05090	4	4	1.28083e+06	High	P02671	42	18	3.48152e+08	High	P61769	2	2	246610	High		182						P51884	24	11	1.66575e+08	High	P15144	2	2	317652	High	P13473	3
183	P40189	2	2	191275	High	Q15113	4	4	167919	High	P05362	2	2	679723	High	Q9NZP8	10	7	1.34065e+07	High	O00187	6	6	1.21173e+07	High	P59665	2	2	1.2271e+06	High		183						P02750	12	10	1.5992e+07	High	P61769	2	2	5.16146e+06	High	P01857	3
184	Q14624	96	34	1.3635e+09	High	Q9NZP8	9	7	1.63119e+07	High	Q9UNN8	2	2	1.31209e+06	High	P05543	10	10	2.53506e+07	High	P61769	3	2	15774035	High	P54108	2	2	521648	High		184						P20851	13	7	4.88168e+07	High	O14786	2	2	196915	High	P18206	2
185	P13671	41	26	3.11498e+08	High	P05543	10	10	1.26288e+07	High	P12814	2	2	263062	High	P02753	50	10	4.34497e+08	High	P05090	3	3	1.56055e+06	High	P13473	2	2	1.97018e+06	High		185						P35443	8	8	487602	High	Q8WZ42	3	3	3650622	High	P12955	2
186	P19823	101	23	2.24627e+09	High	P02753	70	10	3.7227e+08	High	P07333	2	2	272419	High	P02741	5	5	1.79317e+07	High	Q15113	5	5	588170	High							186						P12111	5	5	67210.1	High	P13473	2	2	2.08987e+06	High	Q10588	2
187	P35443	5	5	3122740	High	P02741	5	5	1.84927e+07	High	P13473	2	2	2.06989e+06	High	P12259	36	32	1.94737e+07	High	Q9NZP8	11	6	2.35484e+07	High							187						P11226	6	6	1.27255e+07	High	Q76LX8	2	2	1.18234e+06	High	P08195	2
188	P15144	3	3	412097	High	P12259	35	34	1.82634e+08	High	P15144	2	2	254499	High	P00740	13	12	3.05264e+07	High	P05543	13	12	3.80243e+07	High							188						P07358	58	29	2.50897e+08	High						P59665	2
189	P02656	3	3	3.29017e+07	High	P00740	14	12	3.99823e+07	High	P59665	2	2	2.96494e+06	High	P02671	46	20	2.28681e+08	High	P02753	88	9	4.92765e+08	High							189						P02671	39	20	2.31294e+08	High						O14786	2
190						O00187	4	4	6.64514e+06	High	P39060	2	2	218652	High	Q9UNW1	3	3	1.18743e+06	High	P02741	5	5	2.40071e+07	High							190						P61769	3	2	1.81606e+07	High						P39060	2
191						Q9UNW1	2	2	441397	High	P18206	2	2	26418.6	High						P12259	35	33	2.46691e+07	High							191						P05090	4	4	6.18382e+06	High						P07195	2
192											P14625	2	2	115072	High						P00740	14	12	6.44355e+07	High							192						Q15113	4	4	1.24906e+06	High						Q76LX8	2
193											Q76LX8	2	2	622470	High						P15169	18	10	7.60681e+07	High							193						Q9NZP8	12	7	1.43956e+07	High						Q9NPH3	2
194											P02787	2	2	287116	High						Q9UNW1	5	5	1.90217e+06	High							194						P05543	12	12	3.10548e+07	High
																																195						P02753	74	9	4.32744e+08	High
																																196						P02741	5	5	2.93816e+07	High
																																197						P12955	2	2	2.44023e+06	High
																																198						P12259	36	32	3.0382e+07	High
																																199						P00740	15	13	6.02686e+07	High
																																200						O00187	6	5	6.66448e+06	High
																																201						Q9UNW1	3	3	729943	High
[truncated: 261 more columns]
