# Supplementary material for: Establishing Quality Control Metrics for Large-Scale Plasma Proteomic Sample Preparation
Source: ACS Meas Sci Au. 2024 Apr 29;4(4):442–51. doi: 10.1021/acsmeasuresciau.3c00070 (PMC11342454; doi:10.1021/acsmeasuresciau.3c00070)
Supplement: Supplementary file 3 — tg3c00070_si_003.xlsx [file tg3c00070_si_003.xlsx]

## Sheet: Supplemental Table S2
Supplemental Table S2. Protein, peptide, peptide spectral match, and reporter ion intensity data for QCTMT for each batch.
QCTMT Test Batch 1																						QCTMT Test Batch 2																						QCTMT Test Batch 3
#	Accession	# PSMs	# Peptides	126	127C	127N	128C	128N	129C	129N	130C	130N	131C	131N	132C	132N	133C	133N	134N	Confidence		#	Accession	# PSMs	# Peptides	126	127C	127N	128C	128N	129C	129N	130C	130N	131C	131N	132C	132N	133C	133N	134N	Confidence		#	Accession	# PSMs	# Peptides	126	127C
1	P63104	2	2	22283.5	47205.1	16712.8	18847.7	20448	15263.9	12542.6	29212.8	13960.5	25440.1	35231.6	21348.3	15120.1	17150.6	27763.1	17063.4	High		1	P13473	3	2	85649.7	74105.9	67086.5	73510.7	65199.6	76623.2	84571.1	73616	95.3243	61079.9	1077.9	0	1439.34	3245.01	56478.2	2334.7	High		1	Q9UNN8	2	2	11181.4	12681.3
2	P10643	76	42	3.10545e+06	2.97989e+06	2.8518e+06	2.82758e+06	3.06137e+06	2.81176e+06	2.9198e+06	2.70066e+06	3.32578e+06	3.3595e+06	3.1735e+06	3.16356e+06	3.4272e+06	3.28162e+06	3.35242e+06	3.35617e+06	High		2	P27918	20	12	583290	550219	537042	553715	538788	587143	589951	582784	2950.04	486479	13201.4	1346.93	10004.9	8970.21	518190	27997.2	High		2	P22897	2	2	12376	12023.8
3	Q04756	16	12	443523	420124	402536	413280	424167	395840	410274	394984	492358	484711	448561	447877	480221	464617	452344	462744	High		3	P10643	103	39	2.73574e+06	2.67268e+06	2.49323e+06	2.51758e+06	2.5075e+06	2.79296e+06	2.92057e+06	2.78476e+06	13973.6	2.65977e+06	72345.6	14626.2	60727.8	82226.9	2.74681e+06	242584	High		3	P05154	11	11	276604	281556
4	P05154	10	9	151455	146634	141583	136459	149835	136134	142521	130380	162354	174770	145711	159189	159739	157179	159126	154957	High		4	Q04756	25	15	500873	474335	442037	436348	430661	493287	526610	488433	2463.51	395348	10692	3330.22	9103.75	6631.93	397916	19221	High		4	P16070	5	4	176415	163578
5	P00338	2	2	31272.7	32512.1	24118.3	34167.1	30512.7	29360.4	29042.3	26548.6	32531.4	32546	30422.3	29816.7	31907.8	30604.1	31783.3	36531.1	High		5	P04275	42	35	758418	726520	678040	653705	652883	718378	745396	742653	4143.02	583877	12855.5	5827.42	17590.4	13194.6	599244	32577	High		5	P04275	39	38	722363	691803
6	P16070	5	3	98358.1	91129.8	85934.2	88400.1	87346.2	94943.5	93947.5	78417.8	95908.7	103253	96260.3	101263	105782	97762.9	98447.4	103816	High		6	P00748	57	24	1.80237e+06	1.7991e+06	1.63681e+06	1.66255e+06	1.62356e+06	1.77844e+06	1.85228e+06	1.80811e+06	3043.81	1.34698e+06	36232.3	6071.5	24041.6	28048.9	1.36962e+06	60820.2	High		6	P00748	41	21	1.69993e+06	1.62399e+06
7	P04275	37	36	616614	587861	554766	580451	571435	547802	579718	527084	647229	642872	603482	623507	680687	650013	644920	657775	High		7	P02679	32	20	623003	631098	576409	573748	566171	619812	654151	633515	15475.3	519116	15430.1	12825.5	16590.4	10971.2	551858	37621.5	High		7	P02679	22	19	511171	491605
8	P00748	44	22	1.53765e+06	1.44562e+06	1.39061e+06	1.4194e+06	1.45201e+06	1.41912e+06	1.40251e+06	1.34361e+06	1.62613e+06	1.63002e+06	1.54127e+06	1.57819e+06	1.65675e+06	1.61276e+06	1.60581e+06	1.66743e+06	High		8	P02774	440	44	3.61873e+07	3.66979e+07	3.39453e+07	3.56604e+07	3.27922e+07	3.8175e+07	3.8309e+07	3.6971e+07	338436	3.64133e+07	1.33868e+06	239456	899318	1.04079e+06	3.74188e+07	3.67874e+06	High		8	P04180	2	2	19606.5	24024.3
9	P02679	23	20	553367	540188	523551	504380	539903	524770	531973	487497	602210	601737	565359	558996	623228	607617	595271	614954	High		9	P01042	158	33	1.00731e+07	9.94014e+06	9.35914e+06	9.72998e+06	9.38357e+06	1.04075e+07	1.07542e+07	1.0504e+07	75692.6	1.01523e+07	320942	65504.4	232751	295061	1.08313e+07	1.11459e+06	High		9	P02774	308	39	3.14705e+07	3.0968e+07
10	P04180	2	2	7290.17	8234.91	6815.1	7383.02	8229.65	5841.51	7872.6	8113.21	9942.85	7423.59	9995.04	7469.51	8655.99	9052.45	7508.24	8847.28	High		10	P06276	23	16	526297	478188	437199	421975	460098	477605	517925	492055	4790.5	426463	8494.23	3154.42	12853.3	19888.2	437787	32535	High		10	P01042	105	30	7.28402e+06	6.97583e+06
11	P02774	291	39	2.67706e+07	2.6773e+07	2.58131e+07	2.60788e+07	2.62074e+07	2.58604e+07	2.60163e+07	2.40746e+07	2.97835e+07	3.03628e+07	2.87025e+07	2.93083e+07	3.05296e+07	2.98729e+07	2.96023e+07	3.00371e+07	High		11	Q9UGM5	18	12	519766	497789	454113	445382	455658	488321	523173	476213	3737.51	394331	10937.6	4882.72	12030.9	9828.83	415203	21577.1	High		11	P68133	15	9	14744.9	13982.2
12	P01042	113	28	9.52786e+06	9.47314e+06	8.96762e+06	9.09153e+06	9.33669e+06	9.00432e+06	9.23216e+06	8.5406e+06	1.0481e+07	1.07038e+07	1.02015e+07	1.033e+07	1.06851e+07	1.05223e+07	1.03818e+07	1.05891e+07	High		12	P03952	69	32	2.14074e+06	2.01839e+06	1.92667e+06	1.9092e+06	1.92268e+06	2.12865e+06	2.1591e+06	2.09552e+06	16545.6	1.95005e+06	64974.8	13702.9	58494.8	61028.9	2.02444e+06	177137	High		12	P06276	18	15	435562	417686
13	P22692	3	3	28181.3	31047.8	28804.2	26427	28124.7	26731.5	25398.5	23792	30129.2	33277.9	31697.6	30748.7	30323.7	28524.7	35045.6	30889.3	High		13	P05155	121	21	6.17645e+06	5.86526e+06	5.80244e+06	5.7008e+06	5.55187e+06	6.17171e+06	6.50012e+06	6.12682e+06	27257.5	5.4523e+06	178375	19707.3	163284	155857	5.60085e+06	364364	High		13	Q9UGM5	16	13	462180	424665
14	P06276	9	9	326713	322791	301542	293676	321394	293784	304145	283740	357355	340302	331555	330706	343593	343413	355261	350839	High		14	Q9BXR6	16	11	317523	315127	297435	305829	278841	318450	325820	320073	755.002	247909	5295.66	1415.6	9661.57	3613.02	246306	17404.4	High		14	P08253	4	4	52411.3	42529.9
15	Q9UGM5	14	10	403491	399523	368831	361724	414891	370812	378353	342821	438615	424706	411196	410453	465498	440915	454363	446942	High		15	P01042-2	161	31	194381	208226	205020	175723	182316	215664	202117	202842	1923.28	207859	1388.06	2504.22	10090.1	1906.02	206859	19938	High		15	P03952	45	28	1.99236e+06	1.90752e+06
16	P08253	6	6	59078.8	55741.2	47330.2	48804.6	52474.2	58971.6	55429	44785.9	61440.8	65499.5	55294.5	54854.7	60130.4	61404.1	68113.8	60152.7	High		16	P05160	62	34	1.27258e+06	1.19035e+06	1.14222e+06	1.0984e+06	1.18601e+06	1.24629e+06	1.30793e+06	1.25456e+06	12779.1	998130	23331.9	10929.6	30301.2	25009.5	1.00816e+06	57112.1	High		16	P05362	4	4	28825.1	31157.3
17	P03952	50	28	1.72396e+06	1.6566e+06	1.55751e+06	1.55935e+06	1.67143e+06	1.56888e+06	1.60728e+06	1.45978e+06	1.84488e+06	1.81871e+06	1.68229e+06	1.68068e+06	1.90473e+06	1.77171e+06	1.80476e+06	1.801e+06	High		17	P02775	12	6	322672	325385	293948	298375	297980	315046	338465	312084	5372.14	327059	8559.4	2408.95	13717.6	12732.8	329421	27494.2	High		17	P23142	15	13	23258.3	21897.4
18	O75015	3	3	109263	101733	98045	107849	111519	101540	106978	100999	124541	116586	109061	115627	122637	119468	123943	122903	High		18	Q12805	10	7	70397.1	72960.9	71277.9	70329.2	67653.4	78774	78016.6	80621.3	975.331	80518.9	2725.78	825.023	1359.72	4215.02	71264	1483.38	High		18	P05155	68	20	7.13833e+06	7.02719e+06
19	P05362	3	3	13062.6	11691	10639.4	10127.1	11876.6	9093	11645.3	9526	14162.2	11196.1	10500.1	10632.7	11265	12051.7	10943.5	11012.8	High		19	P07358	76	30	2.57464e+06	2.44377e+06	2.28755e+06	2.26545e+06	2.365e+06	2.5154e+06	2.62808e+06	2.56389e+06	12586.7	2.18944e+06	60890.7	10124.3	61017.8	57415.9	2.35969e+06	163813	High		19	Q9BXR6	17	14	254720	240169
20	P23142	18	14	25416.7	23569.9	23411.2	26652.9	21801.1	20615.6	22855	23876.9	26369.2	29832.2	27504.1	28118.7	22855.4	24777.5	23898.5	31854.1	High		20	P22352	20	8	473662	428421	415414	422736	435553	472334	495276	484622	5678.42	317166	6378.84	1534.05	6905.68	6409.89	324872	16993.7	High		20	Q13822	5	5	32615.3	32881.3
21	P05155	68	20	7.91049e+06	7.79608e+06	7.3301e+06	7.37885e+06	7.81199e+06	7.35746e+06	7.73876e+06	7.11943e+06	8.4375e+06	8.70036e+06	8.20414e+06	8.63143e+06	9.01885e+06	8.62619e+06	8.43117e+06	8.82164e+06	High		21	O75882-2	63	39	1.6972e+06	1.60562e+06	1.51271e+06	1.45857e+06	1.53734e+06	1.6458e+06	1.73043e+06	1.66266e+06	8637.02	1.38012e+06	25162.6	7985.86	27494.6	34775.2	1.44128e+06	79075.1	High		21	P01034	7	4	128136	125121
22	Q9BXR6	10	8	149676	147986	147833	151513	142873	140912	144653	129309	168595	163236	163770	165009	168726	172306	169024	173594	High		22	Q92954-3	33	23	1.02056e+06	979660	910813	865120	892229	996324	1.02429e+06	995417	4207.16	847368	30829.7	2342.17	20072.1	17524.5	890004	54146.5	High		22	P00746	9	8	133647	118066
23	Q13822	4	4	49520.5	44664.3	47900.5	40578	44046	45193.4	42502.5	42408.2	47613	51142.4	47331.4	50273.6	50171.9	50511.8	50214.7	49998.9	High		23	Q9UK55	12	9	240006	238344	214206	198343	213520	231500	252699	244929	3451.14	161883	6396.55	2272.24	5658.74	6354.84	179069	8940.66	High		23	P02751-1	243	93	1.1685e+07	1.10613e+07
24	P01034	6	3	98444.6	103994	96793.7	93763.8	95024.4	91258.9	95740.1	89481	111329	106505	106476	104834	110664	116102	109681	110446	High		24	P00747	322	58	1.25364e+07	1.23742e+07	1.17381e+07	1.19498e+07	1.13671e+07	1.29018e+07	1.31197e+07	1.27565e+07	87410.3	1.21012e+07	358783	65912.7	331040	364703	1.26268e+07	1.08989e+06	High		24	P04278	14	12	277063	265173
25	P00746	9	9	142062	133856	128580	125220	128073	128778	114989	119437	142919	143051	138151	148431	149796	148326	149665	143685	High		25	P33908	5	5	142108	138463	122102	131726	125465	128642	137160	136450	384.127	107095	2912.05	1273.6	1031.06	2759.93	113067	4995.36	High		25	P08603	360	69	1.95947e+07	1.90404e+07
26	P02751-1	238	93	1.09317e+07	1.0549e+07	9.98938e+06	9.97814e+06	1.08775e+07	1.01706e+07	1.03616e+07	9.60865e+06	1.18051e+07	1.19872e+07	1.10543e+07	1.10889e+07	1.23013e+07	1.1665e+07	1.18097e+07	1.17514e+07	High		26	P08185	36	11	845619	823368	788932	775626	797020	839461	894171	857991	15442.9	883394	30024.7	9534.43	20726.7	27833.4	972662	101975	High		26	Q06033	44	22	1.03543e+06	1.00259e+06
27	P27487	6	6	50006.5	50135.7	45635.7	48926.8	47768	47640.1	48744.4	41218.1	57738.3	51731.4	48546.6	50733.1	51593.3	59913.3	48726.1	54503.8	High		27	P04196	92	20	2.99767e+06	2.87398e+06	2.70813e+06	2.68349e+06	2.73404e+06	2.97784e+06	3.08288e+06	2.91302e+06	16724.6	2.84493e+06	91693.8	17262.2	88751.5	82321	2.98975e+06	274193	High		27	Q04756	18	15	550025	545563
28	P27918	14	10	538869	518635	486735	491647	515268	471413	496375	459552	570145	560289	541728	515373	578686	567929	577673	574519	High		28	P00734	274	36	9.8028e+06	9.83745e+06	9.14791e+06	9.39951e+06	9.07035e+06	1.02451e+07	1.05266e+07	1.01211e+07	80559.3	8.41817e+06	284717	72291.6	195799	266296	8.55376e+06	772385	High		28	P10643	71	38	2.57518e+06	2.39907e+06
29	P08519	2	2	101710	94489.7	95470.2	85948.2	98749.5	90294.6	88016	81207.8	112404	104125	96227.2	95486.9	104241	98876.8	108943	113441	High		29	P02654	5	4	184525	167743	158195	154070	157011	175497	190144	173642	901.053	148386	4921.34	454.486	1754.63	6574.05	147589	10759.5	High		29	P27487	7	7	64305.4	57673.1
30	P01042-2	114	26	102546	94347.1	92026.2	100589	92879.9	95809.8	107280	82899.2	106076	104699	96805.6	94587.2	109151	114414	105659	101180	High		30	P01019	107	17	1.9055e+06	1.76465e+06	1.60015e+06	1.55703e+06	1.6873e+06	1.79741e+06	1.89053e+06	1.81547e+06	21481.2	1.61478e+06	48283	17921.8	48152.6	60073	1.73704e+06	165463	High		30	P27918	16	9	402456	366366
31	P24593	3	3	50229.5	51089.4	49770.9	53719.4	54051.8	53030.5	54005.6	45707.6	55695.8	58453.6	53583.5	56914.7	62734.8	60657	61672.9	67457.4	High		31	P02751-1	351	92	1.15008e+07	1.13218e+07	1.06623e+07	1.06437e+07	1.06828e+07	1.17327e+07	1.21847e+07	1.16803e+07	92906.8	1.11685e+07	340623	43028.6	240164	343230	1.18149e+07	1.07875e+06	High		31	Q12805	8	8	77786.7	73197.1
32	P67936	2	2	41072	34755.3	36733.7	34449.9	31848.7	35751.5	33916.5	31855.3	43771.5	42008.9	43733	36569	43712.2	41491.9	38095.7	43433.3	High		32	P04278	22	14	425122	403488	378385	370793	398729	409892	438620	423356	2209.64	351313	8358.98	3708.06	3919.63	8140.76	355528	23990.4	High		32	P07358	49	26	1.92644e+06	1.83542e+06
33	P04070	11	10	229785	230210	208588	217751	227873	215686	219568	194568	253797	274782	260607	255276	261172	254067	251666	247366	High		33	Q06033	60	26	1.4574e+06	1.39263e+06	1.28643e+06	1.28449e+06	1.3368e+06	1.44731e+06	1.49486e+06	1.47132e+06	10780.9	1.31975e+06	31253.7	9492.59	31813.5	16274.1	1.40733e+06	72436.1	High		33	P22352	11	7	514005	503246
34	P00915	5	5	98498	94792.9	78959.3	88842.5	91113.5	83269.7	89586.5	85900.8	97608.1	97908.8	97049.1	99139.8	99126.3	100415	99608.9	105631	High		34	P13591-1	6	6	93736.4	88866.6	78751	92572.6	79107.1	92408.8	97618.6	84086.1	1777.93	94571.6	1828.65	152.05	1930.85	2909.68	88090.7	9419.82	High		34	P24593	2	2	37500.4	38916.2
35	O75882-2	58	39	2.07158e+06	2.0052e+06	1.89265e+06	1.87235e+06	2.05279e+06	1.89769e+06	1.96184e+06	1.78626e+06	2.23887e+06	2.21124e+06	2.02241e+06	2.0415e+06	2.31805e+06	2.1982e+06	2.25379e+06	2.19753e+06	High		35	Q14624	282	43	6.87282e+06	6.66729e+06	6.25909e+06	6.31464e+06	6.25119e+06	6.86621e+06	7.10429e+06	6.88994e+06	75366.8	6.47378e+06	195768	46995	178200	195081	6.71404e+06	521160	High		35	P04070	10	7	195508	192319
36	Q92954-3	25	21	812090	769017	728564	684611	779237	720487	746775	690106	858250	838702	778012	753600	870643	807852	846294	831589	High		36	P0C0L5	600	103	1.15314e+06	1.14054e+06	1.03246e+06	1.1343e+06	1.0469e+06	1.15965e+06	1.15594e+06	1.19274e+06	6515.69	1.1696e+06	36747.5	2624.6	29317.1	31272.4	1.17517e+06	101132	High		36	P00915	4	4	47268	36996.5
37	P11021	9	9	93215.3	87088.9	81744.9	81590.8	88887.5	77664.5	85297.9	77199.4	95944.7	96564.3	90869.3	91501	101739	95907.1	92436.9	103923	High		37	P33151	13	10	300455	296110	260723	256475	262167	294461	306926	285166	80.1195	291700	6006.27	2515.26	4136.91	5058.04	293394	24521.6	High		37	Q92954-3	23	19	731053	685967
39	P03950	4	3	63773.1	58880.8	60563.9	59850.8	54401.7	60102.1	64305.4	61600	68473.5	71376.4	61128.2	64175.7	66302.4	59304.4	68945.7	73275.3	High		38	P00736	118	32	3.30812e+06	3.20832e+06	2.99345e+06	3.02293e+06	2.96539e+06	3.30649e+06	3.4458e+06	3.31986e+06	21766.4	3.08144e+06	91926.5	23981.9	62105.9	83775.1	3.13823e+06	288276	High		38	P11021	6	6	99709.4	96472
40	Q9UK55	10	9	373475	334250	321676	308381	341198	336330	335784	303329	376643	375005	352387	344982	391082	376961	373455	386062	High		39	Q03591	73	16	633404	606192	555645	559175	571758	615233	633864	624562	1287.1	713351	17961.2	2456.14	19104.9	11677.5	749559	64831.3	High		39	P03950	3	3	63514.1	56758.7
41	P00747	197	53	1.31518e+07	1.31053e+07	1.23131e+07	1.28132e+07	1.28209e+07	1.24827e+07	1.27575e+07	1.16892e+07	1.46763e+07	1.5108e+07	1.39965e+07	1.43056e+07	1.4846e+07	1.45852e+07	1.44978e+07	1.48926e+07	High		40	P02652	15	6	598550	612104	559313	575747	544319	602314	621438	639746	8308.18	660017	26075.5	12864.9	22829.2	31363.1	679978	75383.9	High		40	Q9UK55	8	7	400725	391569
42	P33908	7	6	106527	95893.3	93826.5	96190.1	96677	89597.5	107942	88865.5	99311.8	104971	107432	111590	118120	111557	105339	108713	High		41	P02745	19	6	530364	506761	487997	494177	477722	526134	531139	516207	3526.07	443578	13417.5	7269.87	15793	11026.7	471364	40476.1	High		41	P00747	203	54	1.3491e+07	1.28941e+07
43	P04278	19	13	340684	313888	302524	301603	327760	307393	314486	278796	357511	369548	347996	341987	369003	354247	364569	352116	High		42	P02790	677	35	6.02258e+07	6.05071e+07	5.56329e+07	5.7903e+07	5.38849e+07	6.28073e+07	6.32912e+07	6.13015e+07	306991	5.17884e+07	1.73928e+06	297390	1.25993e+06	1.66842e+06	5.38116e+07	4.7326e+06	High		42	P08571	16	12	309946	297360
44	P08185	25	12	724997	701344	656689	639568	704874	664336	680746	637282	788973	797507	731768	685638	798570	767831	771546	761143	High		43	O75636	35	11	896260	900132	825902	853452	813371	916169	946578	885051	6151	798479	27804.6	6272.68	27421.7	14226.5	813408	51996.8	High		43	P33908	5	5	118781	118814
45	P00734	183	30	1.13212e+07	1.12071e+07	1.02894e+07	1.06504e+07	1.08762e+07	1.04685e+07	1.06558e+07	9.93661e+06	1.2101e+07	1.257e+07	1.15375e+07	1.20822e+07	1.28085e+07	1.23862e+07	1.23376e+07	1.24938e+07	High		44	O43866	22	14	461194	445686	419623	394769	417551	460732	484306	449583	5635.58	390101	6725.49	3060.89	7867.57	5517.13	423383	15375	High		44	P04196	54	19	2.46902e+06	2.39664e+06
46	P02654	4	4	168465	171122	174079	157614	165147	155713	151769	153373	181980	173948	183314	164394	187501	179442	185640	198188	High		45	Q9NPH3	5	5	74833.9	82454.4	75395.7	78280.8	70756.6	83446.5	85156.2	84786.6	1353.96	66809.8	1476.21	955.274	2080.46	2548.85	60805	4276.06	High		45	P00734	202	29	1.38291e+07	1.31966e+07
47	P07737	3	3	45740.5	41133.3	35212.8	38403.8	44749.1	36854.5	38527.1	38872.8	40154.9	37554.8	44454.1	44704.8	47071.3	38130.8	41791.5	44879.1	High		46	P02748	76	26	2.57e+06	2.50673e+06	2.41389e+06	2.35194e+06	2.40549e+06	2.71159e+06	2.77288e+06	2.60649e+06	27770	2.47998e+06	74492.6	25381.2	42223.3	69733.7	2.58766e+06	207902	High		46	P02654	4	3	114034	96803.5
48	P49747	17	14	222915	231590	221608	214478	232496	222408	216168	197660	253557	254091	226263	238191	261703	255484	251769	258190	High		47	P04114	504	222	1.32996e+07	1.27519e+07	1.18794e+07	1.17087e+07	1.20951e+07	1.31189e+07	1.35759e+07	1.31717e+07	106267	1.18032e+07	407865	80941.9	356544	356609	1.24066e+07	973152	High		47	P07737	4	4	94942.5	90346.5
49	P01019	93	15	1.61605e+06	1.53294e+06	1.49079e+06	1.46087e+06	1.60302e+06	1.52288e+06	1.51813e+06	1.36908e+06	1.7143e+06	1.76944e+06	1.63548e+06	1.63712e+06	1.81642e+06	1.70756e+06	1.77317e+06	1.74161e+06	High		48	P43652	148	37	5.42595e+06	5.34798e+06	5.02907e+06	5.01366e+06	4.87145e+06	5.51444e+06	5.58402e+06	5.4489e+06	60880.8	5.50634e+06	210043	33818.1	151896	231818	5.84271e+06	774592	High		48	P49747	15	14	170474	159002
50	P01344	3	2	142979	143548	127503	129970	145750	138729	136330	129821	155336	151060	144618	147378	167262	157191	153584	153115	High		49	Q16610	47	21	1.21189e+06	1.25336e+06	1.12108e+06	1.07578e+06	1.08543e+06	1.20306e+06	1.28086e+06	1.24292e+06	9764.65	1.06114e+06	30988.9	8091.61	22248.1	18479	1.11903e+06	55196.3	High		49	P01019	49	16	1.65186e+06	1.51612e+06
51	P0DOY2	3	3	49102.3	43475.6	43903.2	39954	46922	39885.9	40681.5	47161.3	53422.5	52672.5	46184.2	45447.6	48417	50845.7	50747.5	52604.1	High		50	P00488	34	21	578103	555045	517508	536783	506145	564494	611989	606259	4302.75	560043	13954	5093.81	12420.8	14120.6	552519	40496.4	High		50	P13727	3	3	44438.4	38838.4
52	Q9H8L6	2	2	30021	26198.1	22076.5	25332.5	25282.1	23610.1	26397.5	23473.6	28693.3	28244.4	28774.3	24449.9	30995.2	31544.2	31763.5	28657.4	High		51	P29622	44	21	1.13438e+06	1.08452e+06	1.02435e+06	985854	1.0408e+06	1.10783e+06	1.16922e+06	1.1449e+06	13298.9	1.00696e+06	33958.2	7408.01	21187.3	18494.9	1.05773e+06	69173.8	High		51	P01344	2	2	170349	161691
53	Q9BTY2	2	2	20711.8	21884.5	19538.3	21438.8	21101	21770.9	22564.4	21208	21625.4	25301.2	26374.4	21700.9	20221.7	24029	25000.4	23710	High		52	P02749	125	18	7.07254e+06	7.22962e+06	6.66095e+06	7.21803e+06	5.98207e+06	7.33958e+06	7.36024e+06	7.2767e+06	63330	6.7954e+06	278436	57916.7	166179	370105	6.87898e+06	1.05948e+06	High		52	P05160	48	29	798400	741825
54	P15151	2	2	42998.6	40774.5	39299.8	42117.5	36764.3	38486.7	41633.4	36066.1	45638.5	43599.3	41904.1	47926.8	44678.7	49833.9	46683.5	46060.7	High		53	P08571	14	11	260483	262257	234772	235449	230860	262008	273404	266780	2766.09	219821	9172.8	3996.31	4665.2	1776.74	229543	12297.9	High		53	P61626	6	6	259846	257987
55	P05160	52	34	1.15414e+06	1.08745e+06	999434	1.02102e+06	1.12532e+06	1.01317e+06	1.05775e+06	974092	1.2011e+06	1.17935e+06	1.12743e+06	1.08073e+06	1.24991e+06	1.17999e+06	1.21222e+06	1.21203e+06	High		54	P0C0L4	586	104	2.94591e+07	2.8858e+07	2.71368e+07	2.762e+07	2.68037e+07	2.9923e+07	3.0844e+07	2.96245e+07	204069	2.68741e+07	902883	155338	593499	807632	2.787e+07	2.32502e+06	High		54	P01042-2	105	28	168178	165991
56	P61626	7	7	284321	272407	270670	282746	280847	264180	273170	254472	316825	338516	301036	307648	322867	306967	319760	308869	High		55	Q14520	38	16	754940	691317	653972	635004	684893	701268	747407	732653	9229.83	629632	17974.4	10052.6	20146.4	17769.3	687852	40639.8	High		55	P08519	5	5	106157	108372
57	P04196	64	20	3.04193e+06	2.95209e+06	2.81098e+06	2.83086e+06	2.95365e+06	2.86777e+06	2.86057e+06	2.6824e+06	3.3431e+06	3.37769e+06	3.12276e+06	3.1631e+06	3.38472e+06	3.27653e+06	3.28841e+06	3.3252e+06	High		56	P41222	5	3	79958.4	75341	76777.8	74972.3	68854.1	78362.7	86439.8	82859.5	432.576	57567.7	1154.39	413.988	1499.73	1361.38	60233.1	3531.27	High		56	P08185	25	10	946562	898365
58	P02775	9	6	246898	236274	228791	223592	234468	230017	240820	211431	272165	268993	249820	252383	280207	259841	283792	258989	High		57	P22891	15	11	292095	282774	272567	265623	277324	303292	295241	311974	2990.67	233710	2988.88	1393.72	6679.95	10393.1	253989	14922.5	High		57	P0C0L4	424	94	2.5038e+07	2.46175e+07
59	P08603	339	75	2.24949e+07	2.23844e+07	2.13663e+07	2.1461e+07	2.21227e+07	2.12132e+07	2.13699e+07	1.98833e+07	2.45687e+07	2.53242e+07	2.37043e+07	2.38345e+07	2.55372e+07	2.46715e+07	2.44709e+07	2.47184e+07	High		58	P36955	45	16	1.51755e+06	1.49155e+06	1.41975e+06	1.38632e+06	1.38025e+06	1.52635e+06	1.57064e+06	1.53497e+06	34374.8	1.67528e+06	74777.9	26125.5	52942.5	79378.6	1.73538e+06	215971	High		58	Q99784	3	3	45996.4	43043
60	Q06033	45	24	1.13073e+06	1.0903e+06	1.03584e+06	1.03293e+06	1.10965e+06	1.01529e+06	1.04654e+06	982961	1.23117e+06	1.18063e+06	1.1468e+06	1.12119e+06	1.23049e+06	1.19788e+06	1.19802e+06	1.17565e+06	High		59	P07357	63	22	2.343e+06	2.32854e+06	2.1683e+06	2.29661e+06	2.16358e+06	2.38397e+06	2.49974e+06	2.50195e+06	53353.8	1.89584e+06	53048.1	25821.4	72827.9	51526.4	1.98361e+06	135368	High		59	Q14520	23	14	918672	870520
61	P13591-1	6	6	89760.8	88280.7	84335.4	88140.5	85778	93682.5	91643.9	74903.8	107720	106503	95456.1	89952.3	95243.3	92119.6	101305	107409	High		60	P10909-6	80	19	3.49957e+06	3.43247e+06	3.22314e+06	3.24848e+06	3.1958e+06	3.57271e+06	3.73324e+06	3.54457e+06	13082.2	3.05345e+06	81215.3	17697.9	60562.9	81519.4	3.1213e+06	229953	High		60	P13591-1	6	6	108548	109702
62	Q14624	199	44	6.79135e+06	6.56052e+06	6.19339e+06	6.26289e+06	6.51543e+06	6.29021e+06	6.46627e+06	5.93896e+06	7.38895e+06	7.45099e+06	6.95047e+06	7.00745e+06	7.55173e+06	7.31493e+06	7.22481e+06	7.38925e+06	High		61	P19827	205	31	5.22522e+06	5.09166e+06	4.82022e+06	4.92296e+06	4.7429e+06	5.38102e+06	5.44319e+06	5.25298e+06	170143	5.16406e+06	301600	170481	289826	294854	5.34467e+06	632477	High		61	Q14624	196	42	8.15457e+06	7.71506e+06
63	P0C0L5	446	92	568098	559182	510241	518172	544552	518419	528014	486910	608315	625233	591549	571517	620637	580599	573959	599120	High		62	P20742	45	30	485076	478135	442559	432845	443116	482713	477163	466991	1526.81	396984	11460.6	3654.02	12925.9	8618.88	420494	21342.1	High		62	P0C0L5	429	94	566267	543889
64	P33151	10	8	222884	201353	193128	188240	205226	191520	199697	179226	228801	215882	217042	197279	237049	216300	241562	221797	High		63	P01011	119	28	5.11121e+06	4.87651e+06	4.57171e+06	4.6664e+06	4.46073e+06	5.06529e+06	5.22176e+06	5.06711e+06	62887.2	4.57741e+06	114834	58124.4	105073	104954	4.64576e+06	367134	High		63	P33151	10	8	196863	174832
65	P00736	65	29	2.84677e+06	2.73611e+06	2.63895e+06	2.6254e+06	2.74915e+06	2.60646e+06	2.58744e+06	2.43232e+06	3.08432e+06	3.09806e+06	2.94225e+06	2.86281e+06	3.1406e+06	3.06106e+06	3.04456e+06	3.08035e+06	High		64	Q9Y6R7	26	24	463819	445434	425963	391130	392792	462296	463427	445396	3730.12	390071	8759.53	3870.23	8614.34	3054	396630	15727.9	High		64	P00736	62	29	2.4357e+06	2.38233e+06
66	Q86VB7	7	7	76568.8	69476.9	64353.2	64937.3	71413.8	69029.2	63499.7	60239.8	74760.2	79700.3	70669.5	65116	73543.9	73406.2	82113.7	73398.2	High		65	P02649	44	20	1.29066e+06	1.22958e+06	1.14893e+06	1.12412e+06	1.15022e+06	1.26549e+06	1.32422e+06	1.26493e+06	5241.67	1.05614e+06	20483.7	8561.97	32442.4	26059.1	1.10986e+06	61217.4	High		65	Q86VB7	7	7	93713.8	88061.8
67	Q14126	3	3	23057.3	18571.8	17561	15466.6	21142.4	22009	16253.3	19970.7	19718.1	23356.4	21458.7	25405	20151.9	24712	23277.8	24215.2	High		66	P09172	16	12	231224	214967	209074	219956	234543	238537	231388	240126	4016.69	204130	1963.55	1498.1	8788.93	3947.29	210134	9395.45	High		66	Q14126	2	2	12958.6	12986.8
68	Q03591	64	16	919087	920480	839714	865951	881696	877340	866229	779938	978232	1.02011e+06	928949	962603	999606	980567	992604	970141	High		67	P02766	7	6	171737	132042	130906	133827	131736	139689	148025	143197	1000.16	131984	6293.51	1597.4	3393.25	8555.47	132949	9556.31	High		67	Q03591	59	17	818271	801671
69	P04217-2	61	12	12263.2	10982	9176.76	8775.59	10430.4	7271.2	9455.05	9377.34	13572.8	12787.3	10999.7	9714.14	11013.3	10097.1	10171.1	11725.9	High		68	Q15848	6	3	128127	142962	129329	126938	124849	146278	134531	140991	2850.39	154288	9816.09	512.413	5511.52	9681.71	170418	22312.3	High		68	P04217-2	72	12	24526.8	20592.1
70	P02652	9	6	464253	407535	392544	395898	424799	395314	378915	418286	467707	463297	435574	416837	461169	465914	451448	474757	High		69	P06727	146	35	7.83279e+06	7.65593e+06	6.97439e+06	7.00521e+06	6.94988e+06	7.73266e+06	8.06206e+06	7.77192e+06	51986	7.31773e+06	274217	29568.8	228444	207954	7.54903e+06	648157	High		69	P02652	8	6	346462	348213
71	P00918	2	2	15593.3	10970.3	9021.38	10872.8	9876.57	7723.25	9241.71	9994.51	12736.8	12799.4	9102.83	11986.6	9895.9	11617	12731.8	10435.9	High		70	P07360	36	12	743946	715829	694013	672140	706362	745297	780799	743063	6803.96	787769	24539.1	4634.16	16601.3	19218.8	840954	82088.1	High		70	P02745	19	6	471257	458230
72	P02745	14	5	524064	500269	492969	490468	509024	487872	469614	462912	547815	577769	514795	569138	584311	565950	555555	575259	High		71	P00751	230	43	2.02631e+07	2.03419e+07	1.85708e+07	1.94989e+07	1.9126e+07	2.11849e+07	2.18268e+07	2.10542e+07	233560	1.98534e+07	665850	186893	515647	657709	2.03253e+07	1.96447e+06	High		71	P35527	3	3	45438.9	36654.9
73	P35527	2	2	23125.5	23613.4	20410.4	24711.7	21604.5	17859.3	21671	20774.8	21771.4	24576.7	21197.7	23076	26816.3	25522.9	27873.4	26113.8	High		72	P35858	52	22	1.27325e+06	1.23919e+06	1.15527e+06	1.11162e+06	1.13014e+06	1.2533e+06	1.30193e+06	1.25295e+06	6731.18	1.00647e+06	22262.6	10632.7	29883.7	24279	1.05914e+06	41925.3	High		72	P02790	442	38	6.47537e+07	6.35914e+07
74	O75636	26	10	996319	998659	956204	936864	969644	938084	953266	885077	1.07309e+06	1.11829e+06	1.03452e+06	1.02417e+06	1.09695e+06	1.06771e+06	1.08778e+06	1.08942e+06	High		73	O00391	19	13	201926	196083	194899	178901	179107	202152	209630	201596	2186.18	167761	5635.16	816.576	1714.78	1387.4	179155	7357.26	High		73	O75636	22	10	738018	714178
75	Q9BWP8	3	2	25812.5	22405.2	23219.5	18045.7	18096.4	18532.5	24353.2	20506.3	26562.9	25479.1	21039.8	23853	30436.3	27048.8	29941.4	25616.4	High		74	P08603	495	77	2.42347e+07	2.36923e+07	2.24737e+07	2.27068e+07	2.19509e+07	2.49024e+07	2.53332e+07	2.43223e+07	192377	2.37682e+07	821519	148203	703046	789918	2.47764e+07	2.42634e+06	High		74	O14786	3	3	23322.7	19572.1
76	P00488	28	19	630784	614222	579039	566485	603417	548489	577610	547287	670100	665943	614761	623129	677432	645052	653741	638406	High		75	P60709	20	12	239171	217084	210325	194703	209775	231934	246915	233521	1886.66	220927	4818.46	754.606	4912.56	4332.52	226660	16157.4	High		75	O43866	15	14	435750	395766
77	O14786	5	5	37719.1	33383.2	32285	32725.5	34505.7	31451	29828.9	35202.9	39653.2	35762.1	35659.1	37001.8	35714.5	40661.9	32876.8	39246	High		76	P01023	114	56	2.82122e+06	2.72399e+06	2.52638e+06	2.47704e+06	2.52735e+06	2.76096e+06	2.85695e+06	2.79004e+06	32761.7	2.39216e+06	87510.4	33507.2	66543.4	43285.5	2.50262e+06	177466	High		76	P37802	2	2	27495.5	24380.6
78	O43866	17	14	476356	455726	436802	450050	490919	441814	459541	415122	509605	501002	471238	476276	530657	503925	514575	501254	High		77	Q92820	7	7	196218	185266	178272	168141	176327	194420	190560	187507	3195.1	154901	1160.56	949.061	4546.42	3046.21	159875	6647.73	High		77	Q9NPH3	9	8	157297	140947
79	Q9NPH3	9	9	214292	207489	202138	200767	211463	200051	206725	180617	223053	237116	228604	217178	229376	219191	238461	230125	High		78	P00742	38	16	715630	666398	657812	631058	641238	715925	771786	724341	4085.9	620641	20552.1	5048.43	11457.8	15228.9	638290	48759	High		78	Q9ULI3	2	2	7148.02	6111
80	P02748	51	24	1.87552e+06	1.91455e+06	1.81329e+06	1.80851e+06	1.83246e+06	1.80904e+06	1.83444e+06	1.71272e+06	2.09721e+06	2.13042e+06	2.05012e+06	2.04934e+06	2.1451e+06	2.1048e+06	2.15888e+06	2.14514e+06	High		79	P14151	9	7	263293	262223	242033	248680	238844	276392	286521	257134	410.928	232200	4272.4	924.616	5432.68	2248.65	235617	7482.84	High		79	P02748	51	22	1.62376e+06	1.51209e+06
81	P27797	4	4	64599.5	66227.2	63548.5	58170	65363.5	61258.2	57186.1	56710.4	73550	68120	64149.9	66449.5	69282.8	65218.2	65911.4	70899.8	High		80	P07225	60	27	2.3543e+06	2.25867e+06	2.20208e+06	2.19369e+06	2.15706e+06	2.37804e+06	2.48698e+06	2.38107e+06	21002.6	1.9133e+06	53532.2	21002.1	48696.9	44449.6	1.96326e+06	113686	High		80	P27797	2	2	21325.9	21495.9
82	P04114	328	199	1.34172e+07	1.29778e+07	1.2203e+07	1.2189e+07	1.31564e+07	1.22655e+07	1.25872e+07	1.16128e+07	1.43883e+07	1.44932e+07	1.35226e+07	1.333e+07	1.46997e+07	1.41809e+07	1.43182e+07	1.4327e+07	High		81	P17936	23	12	265422	233794	224970	250136	221362	252987	267667	242981	6557.14	240442	6009.67	973.683	3479.68	1630.91	237525	9097.47	High		81	P12109	3	3	13069.9	12684.2
83	P43652	91	33	5.69433e+06	5.33885e+06	5.23685e+06	5.07311e+06	5.62365e+06	5.22005e+06	5.37192e+06	4.95038e+06	6.11727e+06	6.17296e+06	5.70437e+06	5.67392e+06	6.30697e+06	6.06078e+06	6.0609e+06	6.004e+06	High		82	P11279	2	2	41994.8	37479.2	37430	36576.1	36065.6	38670.8	40588.1	40798.1	389.304	33215	1833.5	1506.98	364.188	2384.94	32852.3	3788.22	High		82	P04114	357	220	1.26717e+07	1.19776e+07
84	Q08380	7	7	112334	102845	90285.5	99469.2	98861.7	95682.2	104860	90969.5	107973	108520	94691.4	100124	107598	108330	103579	114902	High		83	P01871	4	3	66066.5	66071.3	56686.2	65538.3	56691.5	64367.5	72498.1	66661	245.699	49941.5	2164.14	716.076	851.335	1082.07	51300.8	2530.13	High		83	P43652	98	32	5.39107e+06	5.09882e+06
85	Q16610	29	21	769874	760213	719491	696555	743950	715891	733779	661427	809903	829280	784566	787502	843271	799630	792063	834512	High		84	Q15582	10	9	220176	209822	197020	203143	192459	219034	227168	225757	1407.17	171067	4305.91	2865.86	5077.19	3540.91	177938	11697.2	High		84	Q08380	8	8	86963.6	79168.5
86	P02790	420	36	6.02387e+07	5.99535e+07	5.64001e+07	5.81677e+07	5.85308e+07	5.60561e+07	5.68697e+07	5.29315e+07	6.53384e+07	6.81167e+07	6.28013e+07	6.45949e+07	6.73857e+07	6.50868e+07	6.51589e+07	6.62652e+07	High		85	P09871	94	30	3.28898e+06	3.18643e+06	2.95128e+06	2.96907e+06	2.95428e+06	3.28482e+06	3.42457e+06	3.29132e+06	25238.3	2.82535e+06	74710.1	18334	54490.8	90374.5	2.96042e+06	232433	High		85	Q16610	31	20	753365	733586
87	P29622	29	21	1.01737e+06	975999	967415	915152	977554	913092	946263	879518	1.09685e+06	1.09422e+06	1.02569e+06	1.01087e+06	1.13007e+06	1.07511e+06	1.07928e+06	1.10739e+06	High		86	P02743	40	12	1.89239e+06	1.83729e+06	1.70724e+06	1.70434e+06	1.67265e+06	1.89571e+06	1.94787e+06	1.907e+06	10257.7	1.83086e+06	61342.7	7768.28	43318.6	68865.9	1.95049e+06	188167	High		86	P00488	23	17	502750	461066
88	P02749	94	17	5.63437e+06	5.62954e+06	5.20602e+06	5.51584e+06	5.38441e+06	5.43426e+06	5.49238e+06	4.95214e+06	6.21002e+06	6.42862e+06	6.06452e+06	6.3241e+06	6.26381e+06	6.30094e+06	6.2454e+06	6.30092e+06	High		87	P26927	39	25	770390	711325	684391	672145	673281	750102	778290	736751	2181.97	514730	10961.2	6073.04	14404.3	12909.2	544722	25773.9	High		87	P07195	3	3	55714.5	57910.7
89	O95445	3	3	84922.7	78313.1	74474.8	72767.2	80629.6	78446.7	81835.1	72261.6	93021.9	86420.4	87585.2	76012.6	89697.6	86910.1	88928.1	92889.2	High		88	P06702	2	2	59979.6	57302.9	58040.1	55338.5	50119.8	60443.4	62560.1	61968	3438.95	49346.8	1839.81	200.929	2194.17	3135.14	59675.9	2928.94	High		88	P29622	34	20	952514	883007
90	P08571	18	12	310278	311180	288589	277595	291665	284893	276671	270944	322874	317805	311574	300119	321187	328202	331698	324657	High		89	P80108	11	9	168535	160135	158415	159684	161014	162477	179529	178861	4542.15	143905	3518.3	1356.01	3533.95	4110.43	151440	1744.65	High		89	P01860	2	2	34783	33679.4
91	P0C0L4	440	92	2.60275e+07	2.5466e+07	2.40523e+07	2.48509e+07	2.53641e+07	2.42213e+07	2.46223e+07	2.2783e+07	2.81769e+07	2.9081e+07	2.69691e+07	2.75444e+07	2.91805e+07	2.8268e+07	2.81822e+07	2.88652e+07	High		90	P05546	115	29	5.5524e+06	5.43313e+06	4.98922e+06	5.16011e+06	5.00605e+06	5.56913e+06	5.71122e+06	5.55561e+06	102334	4.9999e+06	249221	102393	191725	195271	5.2244e+06	510677	High		90	P41222	2	2	47871.1	44249.6
92	Q99784	4	4	48688.3	50298.7	48420.7	36949.9	43124.7	44311.5	44500.4	46913.8	59821	48837.4	53584	51905.5	61088.1	52595.7	51992.6	47984.5	High		91	P04004	134	18	8.36929e+06	8.36853e+06	7.78476e+06	7.99593e+06	7.73643e+06	8.61958e+06	8.82826e+06	8.59599e+06	27069.4	7.70706e+06	187935	14840.2	249710	146724	7.98832e+06	434999	High		91	P81605	2	2	30796.7	29764.4
93	Q14520	26	16	701263	677699	651368	627601	701669	656330	684384	631061	734925	755901	704888	731867	759187	748253	754167	734917	High		92	P04003	200	36	5.98744e+06	6.02623e+06	5.63955e+06	5.72497e+06	5.46699e+06	6.22678e+06	6.35149e+06	6.09092e+06	51918.7	5.80202e+06	158941	43448.9	155485	198875	5.9764e+06	671680	High		92	Q12884	3	2	7226.26	8564.09
94	P41222	2	2	54695.2	43830.8	51322.2	51005.9	50262.2	44630.6	47078	39713.1	59480.6	54266.9	52854.3	53530.3	55556.4	53137.1	53290.4	60757.1	High		93	P36980	33	10	287659	254676	241508	233584	264945	272917	289582	274572	7475.43	200281	6297.42	3190.85	4688.5	6427.23	214125	19936.9	High		93	P08294	2	2	31985.1	25970.4
95	P22891	15	11	277331	266788	256812	242990	274371	248268	262229	245826	294915	298674	273990	280149	312596	293167	295416	291566	High		94	P19823	210	36	9.6975e+06	9.6858e+06	8.91103e+06	9.1892e+06	8.67692e+06	1.00718e+07	1.01765e+07	9.86337e+06	71540.8	8.61326e+06	321150	88845	242258	350803	9.10133e+06	1.08302e+06	High		94	P05062	2	2	10312	12479.8
96	P36955	33	17	1.3815e+06	1.28796e+06	1.21644e+06	1.273e+06	1.27363e+06	1.21435e+06	1.23211e+06	1.19567e+06	1.41853e+06	1.50104e+06	1.35958e+06	1.40798e+06	1.45495e+06	1.39309e+06	1.4532e+06	1.45432e+06	High		95	Q96PD5	57	16	926901	905817	836818	862879	821313	926804	952929	931354	2795.18	836514	22514.4	6500.16	23006.3	24044.4	860691	54784.7	High		95	P22891	15	12	444903	421018
97	P07357	47	22	2.25106e+06	2.21949e+06	2.05136e+06	2.15467e+06	2.23927e+06	2.06775e+06	2.11038e+06	1.98299e+06	2.43697e+06	2.44652e+06	2.36703e+06	2.27768e+06	2.49874e+06	2.42341e+06	2.38498e+06	2.44048e+06	High		96	P05156	114	29	3.44292e+06	3.29515e+06	3.09495e+06	3.15817e+06	3.11946e+06	3.37527e+06	3.51006e+06	3.39078e+06	24160.8	3.41386e+06	103074	12590.3	82039	121677	3.52193e+06	342462	High		96	P36955	28	14	961412	876121
98	P10909-6	47	15	2.97343e+06	2.88878e+06	2.70144e+06	2.72911e+06	2.88034e+06	2.74189e+06	2.81511e+06	2.59092e+06	3.15004e+06	3.22642e+06	3.04851e+06	3.12401e+06	3.30905e+06	3.2164e+06	3.24465e+06	3.25636e+06	High		97	P03951	27	19	460608	445938	443456	424890	409767	451534	473461	472249	3601.83	331540	16421.4	1896.27	9966.94	10474.5	347739	19569.6	High		97	P07357	50	26	1.8658e+06	1.74075e+06
99	P19827	125	29	5.60381e+06	5.55962e+06	5.32569e+06	5.38955e+06	5.43013e+06	5.42405e+06	5.27094e+06	4.90532e+06	6.07358e+06	6.36195e+06	5.99865e+06	6.16413e+06	6.14839e+06	6.14569e+06	6.1992e+06	6.36178e+06	High		98	P02747	24	5	1.38617e+06	1.338e+06	1.22454e+06	1.39603e+06	1.15269e+06	1.3392e+06	1.34729e+06	1.394e+06	11325.7	1.17206e+06	45360.3	8823.83	45934.4	46126.1	1.30165e+06	91168.8	High		98	P10909-6	58	17	3.43345e+06	3.34434e+06
100	P20742	34	31	462358	407713	382956	400264	409517	393771	393148	371361	465563	465627	427330	427373	455588	441398	458154	450350	High		99	P22792	51	17	1.26849e+06	1.24078e+06	1.11147e+06	1.15139e+06	1.175e+06	1.26773e+06	1.30157e+06	1.26851e+06	15634.9	1.19949e+06	34518.2	7779.91	30217.3	41538.1	1.23664e+06	104460	High		99	P19827	165	28	5.2811e+06	5.31076e+06
101	P15144	5	5	66460.2	64322.9	59315.4	57431.4	53341.9	57899.8	51450.5	49829.4	67108.1	66891.6	59473	73083.6	66545.6	66165.1	73854.1	66871.6	High		100	P02760	96	17	4.05389e+06	4.02531e+06	3.70404e+06	3.76964e+06	3.65199e+06	4.21602e+06	4.25214e+06	4.10977e+06	17879.8	3.10856e+06	92366	7288.26	72387	89710.4	3.18794e+06	224754	High		100	P20742	34	30	413180	394753
102	Q12860	3	3	36326	31713.5	31317.9	32465.3	32850.9	32028.6	30101.2	27488.2	34898.4	35600.6	37820.1	34715.9	33685.3	36645.1	37380.4	39143.1	High		101	P01031	210	84	7.25662e+06	7.0404e+06	6.58302e+06	6.58048e+06	6.73782e+06	7.26636e+06	7.59034e+06	7.25755e+06	85469.1	6.64883e+06	212008	76900.4	160158	193865	6.95463e+06	541843	High		101	P15144	4	4	36190.6	31927.1
103	P01011	79	24	5.36337e+06	5.42614e+06	5.14065e+06	4.98865e+06	5.27346e+06	5.24474e+06	5.14315e+06	4.60874e+06	5.93743e+06	6.18227e+06	5.59159e+06	5.79139e+06	6.12221e+06	5.93996e+06	5.93011e+06	5.95704e+06	High		102	P13671	100	44	3.63597e+06	3.46848e+06	3.33389e+06	3.29517e+06	3.35153e+06	3.63506e+06	3.7913e+06	3.61699e+06	22099.4	3.61163e+06	110780	9000.2	93566	115472	3.75492e+06	341555	High		102	P02749	92	17	3.83119e+06	3.82663e+06
104	P02649	27	20	1.12311e+06	1.09007e+06	1.01688e+06	1.01221e+06	1.10731e+06	1.02291e+06	1.0338e+06	971235	1.17724e+06	1.18452e+06	1.11423e+06	1.11109e+06	1.23891e+06	1.18186e+06	1.20381e+06	1.21549e+06	High		103	P27169	24	11	507071	461373	441307	444575	447517	497340	516631	503315	1517.7	439705	14442.2	3843.65	20871.1	11200	459432	26975.6	High		103	P01011	85	24	4.71109e+06	4.57558e+06
105	P09172	12	11	132819	127346	126494	129745	139925	125991	119016	114791	148692	145574	131723	128365	143171	133642	140422	139457	High		104	P02765	142	16	8.98896e+06	8.91057e+06	8.30985e+06	8.44419e+06	8.27583e+06	9.16806e+06	9.64495e+06	9.24358e+06	75344.1	8.60925e+06	299493	77551.4	223182	384211	9.06816e+06	1.17848e+06	High		104	P02649	28	21	1.24785e+06	1.18603e+06
106	P35542	3	2	11356.3	11494.8	10733.1	10731.2	12453.6	10664	11342.6	14037.4	11481.5	14046.5	10740.7	13703.7	14148.2	12666.7	12814.8	13012.7	High		105	P07996	20	17	197650	198045	185342	181213	174599	206376	211111	203269	3625.31	197393	2752.89	154.447	2667.71	3685.86	187993	7157.37	High		105	P09172	14	12	185604	185057
107	P02766	5	4	99137.5	84453.8	89551.4	81127.6	88938.7	84961.5	88683.8	81214.5	97497.1	102429	85712.9	84382	101714	91248	98912.4	96709.2	High		106	P08697	77	21	2.84606e+06	2.75341e+06	2.60139e+06	2.6584e+06	2.53469e+06	2.83453e+06	2.95413e+06	2.78557e+06	14719.5	2.70388e+06	80332	7551.15	45594.6	95280.1	2.80158e+06	226775	High		106	P35542	2	2	38164.3	37976.8
108	Q15848	5	3	71729.8	64426.6	68987.4	70582.8	73675	63930.6	63927.7	65194.4	79195.5	85015.2	70836.9	69451.9	74310.4	75150.5	84867	75299.6	High		107	Q96IY4	24	15	906290	945089	840867	821663	833207	926266	965026	927448	2634.43	883609	22164.7	2520.58	18512.1	25481.1	903251	79611.7	High		107	P02766	5	4	31278.3	28808.3
109	P06727	112	33	7.64447e+06	7.56805e+06	7.14307e+06	6.98719e+06	7.57584e+06	7.01703e+06	7.25644e+06	6.80245e+06	8.17006e+06	8.52015e+06	7.86937e+06	7.93051e+06	8.59023e+06	8.25715e+06	8.1457e+06	8.3425e+06	High		108	Q9Y5Y7	6	5	148769	148049	136653	133628	126133	152657	152133	153160	650.643	138437	7919.56	920.615	3666.97	3927.15	134664	7062.35	High		108	Q15848	6	4	123459	119505
110	Q6YHK3	2	2	11886.6	15106.7	14534.4	11906.1	14503.9	14931.8	18465.3	13306.2	12098.3	14265.2	15124.3	14679.5	16882.7	11195.7	14078.7	14274.6	High		109	Q96KN2	37	16	492523	480078	450361	447280	443692	495901	509546	492273	2356.31	406533	12174.9	3028.15	16890.8	13656.4	424314	35973.2	High		109	P06727	106	33	6.96363e+06	6.81272e+06
111	P07360	18	10	1.67863e+06	1.52755e+06	1.51334e+06	1.52471e+06	1.64846e+06	1.5119e+06	1.54202e+06	1.47932e+06	1.81797e+06	1.79248e+06	1.63101e+06	1.60042e+06	1.84279e+06	1.77158e+06	1.79161e+06	1.76778e+06	High		110	P02768	40	31	899263	857122	830679	798768	802942	900631	949721	895808	8215.23	748606	27494.6	7662.26	27605.9	19131.7	768479	34873.8	High		110	P07360	22	12	773977	711021
112	P00751	175	43	2.19756e+07	2.19908e+07	2.09358e+07	2.09454e+07	2.18499e+07	2.14506e+07	2.12381e+07	1.95171e+07	2.44581e+07	2.51896e+07	2.33929e+07	2.37319e+07	2.5085e+07	2.42356e+07	2.40359e+07	2.44788e+07	High		111	P15169	40	14	691934	643178	607722	628607	610954	691398	714605	673578	8323.89	501314	16591.1	10470.3	17948.2	16437.6	533170	29695.3	High		111	P00751	168	38	1.58095e+07	1.56225e+07
113	P35858	36	21	927292	903362	859569	874907	916737	861440	873309	814044	997391	1.03717e+06	925847	949277	1.01728e+06	984116	985356	1.03957e+06	High		112	P00738	13	10	274527	272543	237468	279257	228383	266581	273183	270057	943.374	218067	4257.22	3969.71	5590.69	11820.2	233476	9770.87	High		112	P35858	38	22	1.20694e+06	1.15472e+06
114	O00391	11	11	226307	211567	200104	200570	198796	192472	197688	188337	240421	236371	227607	215438	237720	230642	223451	238687	High		113	P05109	2	2	55853.9	63178.2	52774.8	65192.8	56842.4	63636.1	66488.8	60072.4	2213.76	60099	1613.92	1362.28	1740.49	1232.13	62072.6	2560.15	High		113	O00391	9	8	197660	183393
115	P07359	4	4	141263	132558	126966	113883	136284	129103	137761	117398	152941	153629	141129	129849	156834	151197	161265	150453	High		114	P00740	35	17	1.25168e+06	1.28454e+06	1.19747e+06	1.16316e+06	1.16482e+06	1.31355e+06	1.35372e+06	1.28934e+06	10104.7	1.02935e+06	33773.8	3528.59	28050.6	39051	1.06532e+06	94228.6	High		114	P07359	7	7	166736	160497
116	Q9Y6R7	24	24	443632	443069	412339	419762	428529	414730	416038	392877	477061	480265	463574	446928	496725	469407	491724	486533	High		115	P05452	27	12	508671	473758	439172	454881	469076	491385	509629	504022	3697.97	505895	18167.4	2239.45	11647.8	18991.4	541305	62284.9	High		115	O95445	4	4	110439	104142
117	P07358	50	26	2.15291e+06	2.07473e+06	1.93398e+06	1.96157e+06	2.13268e+06	1.96772e+06	2.0051e+06	1.86049e+06	2.28683e+06	2.32543e+06	2.16474e+06	2.11143e+06	2.3532e+06	2.28463e+06	2.27923e+06	2.27701e+06	High		116	P04217	148	15	6.9231e+06	6.80752e+06	6.54086e+06	6.73637e+06	6.13152e+06	7.08003e+06	7.28041e+06	7.08835e+06	26891.6	6.15935e+06	182400	25129.9	98868.1	198804	6.29457e+06	529983	High		116	Q9Y6R7	23	22	418740	405894
118	P22352	11	6	301208	290102	286837	287061	291817	279265	286237	270639	327267	344704	310493	311239	347561	329748	328512	332423	High		117	P48740-2	27	20	465147	431230	429151	408525	417326	480198	464880	459325	3627.68	355542	5260.34	2828.62	8064.33	3025.27	378936	17057.8	High		117	P02775	10	6	224610	219534
119	P60709	18	12	377292	369376	355824	364108	381627	358000	351379	331741	424608	424354	395632	391678	436714	413244	401959	427229	High		118	P01008	398	40	1.37593e+07	1.35475e+07	1.28079e+07	1.29897e+07	1.25648e+07	1.44233e+07	1.45802e+07	1.41894e+07	172745	1.44175e+07	442442	132736	291281	449160	1.483e+07	1.34679e+06	High		118	P60709	21	13	374417	347160
120	P36980	25	13	523085	498607	467839	475108	533006	480228	505364	454156	564125	578109	506822	503565	602515	550263	556173	545834	High		119	O00533	12	9	120127	117956	113533	111051	100889	119413	124357	112361	2480.66	89822.3	3442.04	2523.31	3284.94	4040.44	91730.2	4053.44	High		119	Q6EMK4	4	4	51674.8	47476
121	P18206	5	5	80301	70411.6	72359.2	71542.7	73763.9	75554.5	72556	70182.6	88625.4	82830.4	86717.5	79804.8	92347.7	88856.9	79639.7	85286.8	High		120	P02675	25	14	272788	258398	244677	259495	259373	281219	299900	296532	2258.79	213211	5158.46	2125.95	8369.87	3317.04	207780	10643.7	High		120	P18206	2	2	30863.9	27151.4
122	P04003	114	31	6.09998e+06	5.98157e+06	5.63277e+06	5.76251e+06	5.96359e+06	5.78892e+06	5.81425e+06	5.39457e+06	6.60483e+06	6.85405e+06	6.34824e+06	6.4497e+06	6.88025e+06	6.64737e+06	6.68472e+06	6.82849e+06	High		121	P43251	23	11	607811	568991	534175	497612	554269	575571	606008	586689	2472.39	484790	13808.7	850.957	14602.9	15336.8	505986	36403.5	High		121	P04003	123	30	5.73919e+06	5.48305e+06
123	P04004	115	19	9.65292e+06	9.59541e+06	9.05387e+06	9.44027e+06	9.65365e+06	9.03352e+06	9.39177e+06	8.82423e+06	1.06908e+07	1.10935e+07	1.01706e+07	1.05107e+07	1.08984e+07	1.06809e+07	1.05667e+07	1.08263e+07	High		122	Q6UXB8	13	8	238033	214234	216692	207760	219648	230049	235689	238388	2778.09	184209	5487.35	3387.94	6329.12	1256.44	201552	7407.62	High		122	P04004	113	16	8.72051e+06	8.67937e+06
124	P08567	3	3	39480.4	40829.1	38666.6	33529.1	43789.3	37673	41454.2	32230.7	45454.8	44469.8	45314.2	38601	47114.7	45325.7	38928.3	45644.3	High		123	P12259	56	43	865831	839627	785761	782029	780904	890836	910939	870170	11286.6	743488	23712.7	7480.47	18595.7	16826.1	779382	51370.6	High		123	P08567	3	3	20311.9	19496.3
125	Q92820	6	6	176973	165588	159270	158304	156884	158644	168101	142445	187417	184140	170590	171896	187347	175837	180060	186915	High		124	P54108	7	6	167536	170981	153008	146105	153862	165059	167359	164438	1566.58	146343	7157.21	3904.72	5138.68	1346.37	163176	8844.62	High		124	Q92820	5	5	117911	112610
126	P00742	20	14	715288	713597	670498	667308	722297	675360	691877	631028	763605	774442	732498	716044	806293	755964	782745	784892	High		125	P02746	52	9	2.44728e+06	2.28853e+06	2.21245e+06	2.23456e+06	2.15704e+06	2.43552e+06	2.5195e+06	2.39435e+06	22857	1.82713e+06	45851.8	6673.54	45555.3	44241.1	1.8706e+06	139808	High		125	P00742	23	17	891763	833667
127	Q9NQ79	8	8	134689	116395	122513	117204	132351	118340	117899	118031	145929	138820	136854	131224	144047	149571	143457	133642	High		126	P25311	80	24	2.46393e+06	2.32043e+06	2.21833e+06	2.20735e+06	2.23133e+06	2.3847e+06	2.5414e+06	2.44462e+06	10546.4	2.47174e+06	79104.4	15544.2	53461	76645.4	2.64709e+06	263515	High		126	P35908	3	3	4078.42	4666.55
128	P14151	8	6	241064	235506	217700	203248	244785	226321	221891	204644	260756	249395	241334	231103	266116	260998	265251	259040	High		127	P49908	20	8	593532	559722	537075	533182	524511	601634	608752	592336	5208.71	471327	15852	4466.15	12596.1	12097.6	485190	32117.4	High		127	Q9NQ79	9	8	160468	159541
129	P07225	39	23	1.57721e+06	1.47411e+06	1.39908e+06	1.38084e+06	1.55871e+06	1.39408e+06	1.46713e+06	1.31884e+06	1.65282e+06	1.60928e+06	1.5065e+06	1.469e+06	1.73638e+06	1.63971e+06	1.69475e+06	1.56458e+06	High		128	Q01459	4	4	78267.6	71510.8	76645.1	76022.1	67195.9	79485.6	81413.3	77871.4	1294.86	72870.9	2622.44	814.058	652.669	1176.54	64469.4	2098.82	High		128	P08637	2	2	47501.9	41443.4
130	P17936	22	12	327550	328967	320754	314006	349686	316166	318141	297849	373425	363108	348877	336956	382374	351986	364862	356518	High		129	P06396	142	34	6.47412e+06	6.35018e+06	6.03272e+06	6.15242e+06	5.81773e+06	6.6992e+06	6.84263e+06	6.6382e+06	101785	5.9706e+06	213454	76807.6	159590	195707	6.09846e+06	553674	High		129	P14151	8	7	343265	306535
131	P62328	2	2	126558	112830	107275	113576	119777	107345	118318	104497	125710	131333	126384	119486	137956	117542	127006	132422	High		130	P23142-4	22	14	399593	393553	359693	346864	371614	401699	411435	400164	3597.71	315140	7902.37	4442.84	10877.4	11826.7	336219	25003.8	High		130	P07225	41	21	1.34495e+06	1.2528e+06
132	P11279	2	2	48154.2	52913.3	39437.4	38831.5	49709.8	45111.7	42724.4	39247.6	53037.6	50399.6	47696.1	50280.3	54264	46018.4	51170.7	52968.7	High		131	P06681	87	35	2.81783e+06	2.73079e+06	2.56213e+06	2.4662e+06	2.58049e+06	2.7913e+06	2.9099e+06	2.77077e+06	52598	2.58387e+06	110724	47902.1	108153	104044	2.69701e+06	246998	High		131	P17936	18	11	360907	355334
133	P01871	3	3	39782.3	36318.8	37890.9	40146.3	38713.3	41696.6	42993.6	39979.9	48175	45279.6	45859.4	45702.8	50447.6	44910.5	45356.3	46532.4	High		132	P55290	5	4	87944.3	77841.1	70564.3	81549.3	76468.4	77996.3	88794.6	90131.3	1310.63	72731.4	3380.77	1146.73	1461.42	1077.72	70467.2	5131.61	High		132	P36980	25	11	298941	273248
134	P98160	6	6	59101.8	61638.6	57016.3	53569.5	62646.7	58778.5	55799.5	53082.3	58726.9	70974.3	57632.6	56888.9	70984.1	65815.7	66868.1	63364.5	High		133	P22105-1	9	7	117633	103124	98137.6	98705.4	99504.4	111703	104753	103077	60.9712	86429.5	1283.57	121.022	1218.7	1881.64	91578.4	4856.86	High		133	P11279	2	2	35869.4	36738.1
135	P18065	2	2	34087.9	27313	28702.1	31612.2	25865	27035.7	29410.8	27865	32808.9	29882.7	32047.1	30944.4	37633	28423.6	35103	30102.6	High		134	P02753	84	11	1.0864e+06	1.0077e+06	945603	990831	971473	1.05861e+06	1.11352e+06	1.06344e+06	13819.3	1.44289e+06	43715.9	8726.21	28561.8	60749.1	1.52938e+06	219129	High		134	Q02325	20	4	39789.5	35875.8
136	P02656	3	2	51139.2	44470.5	38085.4	45259.5	48498.5	37455.3	42199.5	42113.1	55193.6	46048	46588.8	42675.9	56352.6	48964.2	50622.5	52308.6	High		135	P51884	54	13	1.48133e+06	1.43539e+06	1.35929e+06	1.37712e+06	1.34387e+06	1.47629e+06	1.5388e+06	1.48531e+06	12468.1	1.44501e+06	39411.6	9648.18	43173.7	45382.2	1.48665e+06	143662	High		135	P98160	6	6	58439.4	56802.1
137	Q15582	13	13	240386	232145	206815	231133	230538	216768	226207	194020	246555	251968	246188	240587	258786	225095	250092	235980	High		136	P02750	24	15	959089	912190	883777	883360	876860	959223	986205	958281	3282.98	785472	16962.8	5088.6	15773.2	17348.6	828011	51878.2	High		136	P02656	4	2	49930.5	52350.9
138	P08709	2	2	17071.2	14505	14020.6	16943.4	14044.5	12926.6	16027.9	16638.9	15968	16687.5	16312.5	18566.2	18050.6	18788.3	17454.4	18394.5	High		137	P20851	19	10	598273	573089	536788	542763	545884	565353	630116	609331	3981.75	521985	17527.7	4538.61	16400.8	13422.3	549396	32876.9	High		137	Q15582	10	9	187285	167928
139	P09871	64	29	3.32934e+06	3.20662e+06	2.96038e+06	2.96859e+06	3.24963e+06	3.05318e+06	3.16452e+06	2.8963e+06	3.55441e+06	3.55153e+06	3.34054e+06	3.30752e+06	3.68718e+06	3.45317e+06	3.51415e+06	3.5419e+06	High		138	P01024	91	44	1.85416e+06	1.78787e+06	1.72498e+06	1.71792e+06	1.69011e+06	1.86038e+06	1.94764e+06	1.87216e+06	16793	1.57526e+06	44705	20723.5	35960.4	42397	1.62304e+06	88809.1	High		138	P08709	2	2	20318.4	15489.7
140	P13796	16	16	302601	296207	292916	290228	295438	289144	292595	265504	330712	333144	305714	316019	342326	334597	326045	326321	High		139	P11226	10	7	236883	225779	207069	213170	214925	230351	257872	241080	7051.75	173919	3584.56	1704.45	1478.55	3729.36	185138	7149.99	High		139	P09871	58	27	3.37754e+06	3.1654e+06
141	P02743	26	10	2.37156e+06	2.42407e+06	2.29726e+06	2.21558e+06	2.32487e+06	2.28799e+06	2.32214e+06	2.09198e+06	2.6532e+06	2.66461e+06	2.49076e+06	2.54957e+06	2.67545e+06	2.66395e+06	2.5357e+06	2.6511e+06	High		140	P02671	81	30	2.1817e+06	2.05716e+06	1.99016e+06	1.93372e+06	1.95558e+06	2.1237e+06	2.21926e+06	2.11406e+06	23433.2	1.91311e+06	67734.2	18708.8	55178.8	90181	2.04172e+06	257293	High		140	Q13201	2	2	28192	28694.5
142	P26927	33	27	853899	796071	750477	749780	827766	753511	785948	732774	882782	889284	848821	835244	905082	882750	906211	868010	High		141	P02741	10	7	426435	418666	403914	395713	401943	432031	482130	439974	1715.34	405036	13948	951.676	7317.31	2500.99	429386	16980.6	High		141	P13796	12	12	176157	172540
143	P00738	15	13	208436	202513	185141	184872	200440	188980	193666	176171	231135	218600	202325	203274	224902	212534	226182	209591	High		142	P05090	7	4	122130	117988	121570	119147	112807	127675	133844	139442	5479.04	104469	2617.33	1153.24	3236.78	1430.99	105663	6520.97	High		142	P02743	27	9	2.28427e+06	2.26331e+06
144	P21333	2	2	8435.52	7131.06	7882.7	12720.8	7691.61	6545.03	11262.2	9268.15	9554.23	11322.4	9204.57	14664.9	11807.2	12678.4	10399.8	9231.3	High		143	Q15113	7	6	113997	106974	98494.4	103022	103464	118721	110585	110362	248.296	93085.4	1463.26	745.002	2457.16	3353.53	100336	5638.45	High		143	P26927	35	25	873353	833303
145	P02768	29	25	750621	755395	713773	707754	748148	705830	721652	679889	834165	838407	798950	810769	894751	838691	831648	848068	High		144	Q9NZP8	27	12	260032	253444	232219	230408	243706	250160	263489	254957	2341.06	248721	3381.4	2269.52	4415.6	2112.33	265867	23172.5	High		144	P00738	12	10	219862	208812
146	P19320	4	4	57359.8	52322.8	50464.6	52162.8	55519.7	55122.3	56702.5	47933.6	59968.8	63113.9	60103.2	53073.1	59701.2	64459.4	59971.5	55465	High		145	P05543	37	15	1.0841e+06	970024	928993	955028	982827	1.04111e+06	1.13028e+06	1.05569e+06	9504.71	1.08588e+06	39558.6	5588.93	28328.6	25925.6	1.11523e+06	82700.5	High		145	P80108	8	8	148718	143498
147	P55058	2	2	23128.4	23451.5	18127.7	20879.2	22628.4	19046.2	20878.1	19434.9	23552.7	22285.4	21589.9	23201.3	23131.6	21771.8	25341.6	24481.9	High		146	P00450	443	64	2.01636e+07	2.02755e+07	1.90016e+07	1.97477e+07	1.82506e+07	2.15713e+07	2.0783e+07	2.08267e+07	194842	2.04885e+07	675210	119494	535840	566529	2.11227e+07	1.93626e+06	High		146	P01871	5	5	45743.6	46112.5
148	Q96KN2	24	16	462873	417306	427145	405612	438841	416276	432853	396471	481377	488718	470888	439599	504871	487632	484482	488619	High		147	P18428	6	5	58076.4	50932.2	52311.7	55890.7	46466.6	51631.4	56714.7	54402.8	19036.3	41395.8	14832.9	17019.9	16951.9	12713.9	43192.5	17998.3	High		147	P05546	77	24	3.98476e+06	3.78842e+06
149	Q14624-2	195	42	5381.38	4479.93	4919.82	6501.37	5462.06	5211.7	7204.56	5109.51	4915.29	5654.53	7267.74	5450.15	5506.83	7342.62	5026.58	5538.85	High		149	Q96Q89	3	1	247671	215253	219828	210066	240159	232318	262898	261130	2405	174460	4803.77	1334.38	2802.2	4703.69	165981	7472.52	High		148	P24592	3	3	31080.9	33377.3
150	Q9UNN8	4	4	64512.7	67231.8	61584.8	62984.8	61778.2	57176.3	61083.6	60615.2	69858.1	63098.8	69992.2	68412.1	80163.4	76791.1	67217.6	73018	High																								149	P19320	4	4	52481.8	48832.1
151	P69905	2	2	27982.7	27993.7	28680.6	31804.5	29246.8	33380.8	20183.6	26388.2	33626.2	31207.1	29380.9	29245.3	29103.2	25016.7	31937.4	31326.9	High																								150	P19823	164	36	1.12964e+07	1.1167e+07
152	P19823	164	35	1.26872e+07	1.25149e+07	1.17053e+07	1.2199e+07	1.21436e+07	1.18037e+07	1.19877e+07	1.11578e+07	1.38409e+07	1.41733e+07	1.35125e+07	1.38387e+07	1.38682e+07	1.35649e+07	1.37532e+07	1.39845e+07	High																								151	P80188	2	2	13235.2	12659.7
153	Q96PD5	32	16	868190	853272	779207	801513	811110	762155	785305	747995	930203	939767	892193	882677	928800	921730	919054	914936	High																								152	Q96PD5	30	13	838076	810028
154	P48740	27	18	63159.4	63715.5	61211.5	61075.7	68803.8	58455.6	63747.8	50684.5	67605	66478.8	67544.9	66472.2	75151.5	73062.2	72429.1	65919.9	High																								153	P48740	24	19	41560.4	42979.4
155	Q9Y6Z7	2	2	40683.8	33917.9	34169.8	33359.2	37761.5	38329.1	32808.3	37563.1	42958.4	37704.1	39824.7	41136.8	40876.9	38045.4	43211.5	46367.9	High																								154	Q9Y6Z7	3	3	62131.4	53403.1
156	P05156	76	24	3.10687e+06	2.96163e+06	2.82069e+06	2.81875e+06	3.03111e+06	2.84763e+06	2.84733e+06	2.66094e+06	3.39193e+06	3.35257e+06	3.11114e+06	3.08423e+06	3.47176e+06	3.26468e+06	3.29126e+06	3.3052e+06	High																								155	Q13103	2	2	28152.2	24728.7
157	P03951	21	19	535650	527080	524205	501163	522207	517539	527179	467461	589786	593884	575305	569483	614803	610357	607687	596643	High																								156	P05156	84	25	2.82801e+06	2.69795e+06
158	P02747	18	5	1.33004e+06	1.31333e+06	1.22757e+06	1.25404e+06	1.33873e+06	1.28128e+06	1.27053e+06	1.13565e+06	1.46924e+06	1.48253e+06	1.39446e+06	1.38738e+06	1.49433e+06	1.45139e+06	1.44505e+06	1.44492e+06	High																								157	P03951	25	22	571237	549792
159	P55103	2	2	20599.1	15662.9	18520	17181.7	19075.6	20462	20963.5	14443.8	22041.5	24126	20558.6	21465.1	20017.6	20729.9	22041.9	20861.1	High																								158	P02747	23	6	1.24563e+06	1.24445e+06
160	P22792	38	15	1.49674e+06	1.41615e+06	1.3821e+06	1.3462e+06	1.43658e+06	1.34448e+06	1.38483e+06	1.2654e+06	1.58427e+06	1.59707e+06	1.48152e+06	1.51744e+06	1.58672e+06	1.53537e+06	1.56383e+06	1.59615e+06	High																								159	P55103	2	2	5665.38	5721.19
161	Q12805	6	6	44987.6	45648.9	47539	43473.8	47964.3	44902.2	42649.7	41734.8	54872.2	52903.4	47515.8	43766.8	51162.2	50979.9	55232.2	47958.6	High																								160	P22792	42	16	1.4213e+06	1.30381e+06
162	P02760	59	14	3.45887e+06	3.47566e+06	3.27916e+06	3.28781e+06	3.36705e+06	3.31332e+06	3.30387e+06	3.07838e+06	3.85054e+06	3.92971e+06	3.58436e+06	3.73164e+06	3.86376e+06	3.84756e+06	3.82721e+06	3.85249e+06	High																								161	P02760	65	16	4.37292e+06	4.47779e+06
163	P02655	2	2	33033.4	34924.5	32360.9	35316.7	36257.2	32020.8	29749.4	30997.8	37156.3	36378.6	32547.8	35865.5	39533.1	36757.8	42340	38580	High																								162	P02768	31	26	817985	749536
164	P13671	69	40	3.8147e+06	3.65022e+06	3.46813e+06	3.4321e+06	3.80678e+06	3.45243e+06	3.5757e+06	3.23964e+06	4.05655e+06	4.074e+06	3.79126e+06	3.75574e+06	4.27291e+06	4.02964e+06	4.07617e+06	4.05884e+06	High																								163	P01031	153	78	6.68035e+06	6.28454e+06
165	Q14515	5	5	30286	30087.8	25055.3	28602.2	31764.6	24606.9	28378	28070.6	32497.9	35542.8	28482.6	30903.9	31577.8	36456.3	32439.2	30135.1	High																								164	P13671	66	42	3.65459e+06	3.48217e+06
166	P01857	2	2	21030.2	23421	19636	22087.3	18385.3	17699.5	23254.6	19255.7	22235.3	24058.4	23124.8	21051.1	19144.1	21236.4	21395.7	20417.2	High																								165	Q14515	7	7	29314	32236.9
167	P43121	3	2	24998.7	29748.7	26289.4	26829.2	22876.4	24438	26746.6	20798.6	32187.4	28179.6	30023.1	29334.4	27554.2	29821.1	32343.3	25816.1	High																								166	P43121	7	7	116258	111939
168	P27169	16	10	425664	398844	381710	373068	405830	386311	372955	357801	449429	450999	416441	409891	461487	438151	440988	441438	High																								167	P27169	14	10	381249	363243
169	P02765	109	18	1.14611e+07	1.20335e+07	1.13987e+07	1.15983e+07	1.14393e+07	1.132e+07	1.1272e+07	1.03206e+07	1.28546e+07	1.35174e+07	1.24395e+07	1.31263e+07	1.33294e+07	1.31854e+07	1.32901e+07	1.33682e+07	High																								168	P02765	131	16	1.19413e+07	1.15355e+07
170	P07996	20	20	253130	255542	248118	242381	246869	241519	241128	225551	286013	272058	263967	264369	284903	273944	268100	263795	High																								169	P07996	20	19	242475	247103
171	Q7Z7G0	4	4	62533.9	68284.5	60198.7	59208.4	60489.9	60762.5	56648	61435.9	65823.1	63239.9	70921.1	66322.9	83926.7	68205.7	70248.8	73652.4	High																								170	Q7Z7G0	5	5	73537.9	76763.1
172	P08697	39	17	2.05631e+06	2.06874e+06	1.93416e+06	1.9309e+06	2.08793e+06	1.90956e+06	1.99044e+06	1.85141e+06	2.26115e+06	2.26944e+06	2.13106e+06	2.16722e+06	2.30774e+06	2.24894e+06	2.25666e+06	2.25962e+06	High																								171	P08697	40	17	1.46521e+06	1.3764e+06
173	Q96IY4	17	13	601345	589677	542030	543366	556142	549058	560595	512005	631036	657504	592780	590493	645671	623652	632839	642276	High																								172	Q96IY4	20	13	935311	922460
174	Q9Y5Y7	4	3	93513.4	78370.5	71269.7	71799.5	79822.1	76735.1	75509.7	64146.5	83695.4	85305.3	77343.7	75433.6	88977.5	93651.1	89570.4	87900.5	High																								173	Q9Y5Y7	5	5	87080.3	76998.9
175	P01031	127	71	6.4854e+06	6.34061e+06	6.00681e+06	5.9967e+06	6.3823e+06	6.02046e+06	6.13037e+06	5.71954e+06	6.99087e+06	7.09088e+06	6.698e+06	6.71737e+06	7.29975e+06	7.00187e+06	7.03567e+06	7.09573e+06	High																								174	Q96KN2	27	17	619304	576724
176	P05546	68	25	4.05003e+06	3.99373e+06	3.79498e+06	3.97399e+06	3.92464e+06	3.8083e+06	3.91373e+06	3.578e+06	4.38798e+06	4.49313e+06	4.24014e+06	4.29647e+06	4.55865e+06	4.491e+06	4.42749e+06	4.45948e+06	High																								175	O75882	45	33	1.72844e+06	1.61398e+06
177	P80108	12	11	269465	239469	239292	248606	253210	240162	249634	224816	281284	290210	272878	271617	296148	289843	281295	293562	High																								176	P02655	3	3	89990.9	87521
178	P15169	24	13	552761	521294	513110	505238	534050	501324	521900	481163	610613	591444	550298	560264	611438	573929	594206	577648	High																								177	Q76LX8	7	7	71909.2	72930.4
179	Q99969	5	5	77700.3	77738.5	70047.2	81752.4	84293.5	72150.2	70249.3	68126.1	93729.9	94187.2	79151.4	78463.6	92480.6	84497.8	87298.7	86295.7	High																								178	P05019	2	2	65626.8	68371.6
180	P05452	17	11	385243	374249	358104	338644	377723	344428	360452	326696	421664	399583	397286	383945	422081	397873	409863	413211	High																								179	P13645	3	3	12602.6	12415.1
181	P04217	87	16	6.23116e+06	6.20663e+06	5.77625e+06	5.94141e+06	6.14334e+06	6.04108e+06	6.01489e+06	5.65597e+06	6.83072e+06	6.95344e+06	6.59431e+06	6.72969e+06	6.99974e+06	6.92082e+06	6.93446e+06	6.98151e+06	High																								180	P12259	46	43	896728	845145
182	P48740-2	27	18	468035	441439	424356	417272	453792	422861	422864	393013	500653	500295	459405	457818	497297	504744	486422	498111	High																								181	P00740	22	16	614873	598488
183	P01008	276	38	1.6511e+07	1.63897e+07	1.51727e+07	1.574e+07	1.58715e+07	1.55447e+07	1.57508e+07	1.463e+07	1.78002e+07	1.86229e+07	1.75141e+07	1.79531e+07	1.84649e+07	1.81896e+07	1.76803e+07	1.81434e+07	High																								182	P05452	15	10	293033	264291
184	O00533	12	12	160788	152897	141632	143781	146665	151851	145327	132132	158838	175395	159479	151396	169405	171690	169188	177000	High																								183	P04217	103	17	8.22497e+06	8.06079e+06
185	P02675	14	12	405907	396878	384343	365827	411620	373791	393188	362034	437627	449665	411009	398049	477583	432621	448094	431489	High																								184	P48740-2	25	20	471053	429009
186	P43251	13	10	450989	401280	375115	372433	414858	365430	380436	375114	443919	437641	424460	405496	449699	442522	451466	439569	High																								185	P01008	264	31	1.35904e+07	1.33972e+07
187	Q6UXB8	8	8	262828	251813	234463	238313	244791	238470	249434	216237	263561	262555	265094	260472	284255	268174	258948	286984	High																								186	O00533	10	10	97090	86976.5
188	P54108	3	3	96559.1	100739	88352.6	94001.8	95960.5	89661.6	100346	86587.4	107542	106877	105903	102342	111985	100320	105417	101942	High																								187	P02675	19	16	335041	323983
189	P22105-1	15	15	236332	219636	210141	215040	218692	205414	217941	200185	255137	261727	250748	234857	238373	251294	256319	236910	High																								188	P43251	13	9	315393	293405
190	P02746	40	9	1.48521e+06	1.48162e+06	1.36138e+06	1.35907e+06	1.47064e+06	1.38035e+06	1.44758e+06	1.30091e+06	1.60325e+06	1.61163e+06	1.46796e+06	1.47787e+06	1.60634e+06	1.56895e+06	1.61368e+06	1.62375e+06	High																								189	Q6UXB8	9	9	219427	212218
191	P05019	2	2	20826.8	20161.4	17576.4	19574.3	23114.1	23308.1	19348	16406.2	23262	22289.8	21243.3	18556	18984.9	20733.5	18746.1	20298.4	High																								190	P54108	7	6	136467	136129
192	P25311	58	27	2.47532e+06	2.45197e+06	2.34983e+06	2.29322e+06	2.4431e+06	2.2994e+06	2.32036e+06	2.12793e+06	2.692e+06	2.73431e+06	2.54135e+06	2.57531e+06	2.75442e+06	2.63022e+06	2.66476e+06	2.69159e+06	High																								191	P22105-1	11	10	99708.4	97943.2
193	O95497	5	5	50899	44256.9	43082.5	48206.9	48923.5	44892.5	47823.7	46623.8	51222.4	51478.6	47186.5	52459.4	61030.6	55687.7	49711.2	56387.9	High																								192	P12955	4	4	103297	96090.4
194	Q01459	6	6	97359.6	93455.8	91609.5	89030.5	92837.2	93372.9	91700.7	77650.8	105213	94146	94407.8	98161.6	107774	102775	92349.2	104691	High																								193	P02746	47	9	1.90944e+06	1.83807e+06
195	P06396	95	35	6.05975e+06	5.99225e+06	5.72774e+06	5.92692e+06	5.76899e+06	5.69258e+06	5.72636e+06	5.36648e+06	6.54161e+06	6.79895e+06	6.3286e+06	6.56227e+06	6.67596e+06	6.61381e+06	6.65726e+06	6.80917e+06	High																								194	P49908	11	6	270977	263745
196	P34096	2	2	13540.8	12645	13447.4	11636.2	10549.4	13443.9	11234.7	10095.8	14469.4	16866	11929.2	16540.2	11207.3	15165.7	13859.4	17869.5	High																								195	O95497	5	5	34843.8	32244.9
197	P23142-4	19	15	302672	289332	281986	288378	299653	278891	281385	266164	344060	333080	319177	306963	338481	324533	304792	325836	High																								196	Q01459	3	3	63114.9	60863.1
198	P06681	55	31	2.22145e+06	2.1993e+06	2.05488e+06	2.06947e+06	2.16647e+06	2.04232e+06	2.12061e+06	1.94158e+06	2.42279e+06	2.45328e+06	2.29672e+06	2.2885e+06	2.48407e+06	2.38217e+06	2.41947e+06	2.41533e+06	High																								197	P06396	99	32	6.93422e+06	6.61909e+06
199	P55290	3	3	50168.3	51712.7	45917.1	47645.6	48705.8	48236.9	56245.3	47993.5	57273.9	60751.6	50027	52114.8	55229.6	57124.4	62615.6	60563.2	High																								198	P34096	2	2	12802.1	14093
200	P01023	93	53	2.73607e+06	2.62587e+06	2.51031e+06	2.53919e+06	2.68414e+06	2.50631e+06	2.53921e+06	2.35662e+06	2.91044e+06	2.91871e+06	2.74263e+06	2.76871e+06	2.99858e+06	2.89802e+06	2.93944e+06	2.93991e+06	High																								199	P23142-4	18	16	337665	336902
201	P06702	4	3	47590	50867.7	44497.6	43653.9	48913.2	47476.8	45737.3	42804.8	56426.4	54476.9	47130.1	46946.1	51278.4	54433.7	52005.8	53487.4	High																								200	P06681	58	30	1.58109e+06	1.471e+06
202	P13598	4	4	110928	96150.3	91033.6	95590.1	107714	95731.3	89452.9	91167.9	106466	104895	102683	97940.5	105977	105895	111753	106470	High																								201	P55290	6	6	114249	104983
203	Q6EMK4	4	4	52798.7	53875.4	54768.7	46087.1	51501.8	53338.7	52103.1	44502.1	59120	57661.3	52454.6	51867.9	59219.7	59465.6	53188.6	54041.4	High																								202	O14791	3	3	30365.1	28487.6
204	Q76LX8	7	7	102206	93767.4	88159.5	87790	96609.8	80910.5	90167.8	79428.3	101448	97702.2	89825.2	92483.7	95520.7	89169.1	96383.2	100399	High																								203	P01023	90	53	2.57618e+06	2.43851e+06
205	P49908	12	7	520745	499068	472468	452130	502781	456897	469418	429285	557612	540939	501530	499511	548915	534237	544730	538905	High																								204	P06702	4	4	79561.6	75095.9
206	P12259	55	50	1.1414e+06	1.07424e+06	1.04455e+06	1.03855e+06	1.13983e+06	1.02799e+06	1.05908e+06	978774	1.20616e+06	1.17417e+06	1.15274e+06	1.14148e+06	1.23743e+06	1.2088e+06	1.21083e+06	1.20844e+06	High																								205	P13598	2	2	52046	53152
207	P00740	23	17	823397	814013	802715	773947	807717	783690	789546	718038	919498	900796	847896	866996	924168	887152	903829	899583	High																								206	P25311	55	24	2.78994e+06	2.68343e+06
208	Q9UNW1	6	6	104554	106603	104889	106438	102087	96013.7	98894.2	93423	120672	117612	113591	114250	117788	121054	114829	115784	High																								207	P15169	27	12	436414	421400
209	P18428	5	5	57039.8	48600.9	41947.3	45058.5	47670.7	51587.7	51048.3	47572.1	61715.9	55856.7	56671.4	52285.9	60033	53474.8	62118.3	58617.9	High																								208	Q9UNW1	5	5	60992.2	59234.4
210	Q8NBP7	2	2	8282.5	7427.25	8947.4	9497.87	8232.65	7679.52	7353.88	7958.74	6692.9	9990.18	7705.65	9540.67	6359.74	8278.07	8982.58	9246.78	High																								209	P12830	3	3	37043.2	36482.2
211	P04264	4	4	32900.5	30191.8	27175.4	30288.1	36315.5	26574.4	28215.2	28579	32528.4	33171.6	32076.1	31245.1	36590.9	33709.6	34723.8	28979.3	High																								210	P07333	2	2	21125	17649.8
212	P51884	39	13	1.69154e+06	1.6606e+06	1.58167e+06	1.5499e+06	1.69427e+06	1.56886e+06	1.64963e+06	1.47591e+06	1.87222e+06	1.87489e+06	1.73197e+06	1.68399e+06	1.92343e+06	1.79515e+06	1.83471e+06	1.83151e+06	High																								211	P05109	3	3	69269.3	63292.7
213	P02750	19	11	551250	518399	494149	522363	524645	489632	515869	461462	586728	599867	577226	551345	598990	565100	581407	573574	High																								212	A1L4H1	2	2	13246.2	12408.4
214	P20851	15	10	534363	512198	503834	488378	553574	497434	512253	464382	584694	570831	547776	513484	612460	565363	601480	568274	High																								213	P04264	11	10	124729	125076
215	P35443	7	7	75440.9	66106.1	64261.5	70779.9	72707.2	68235.5	67403.6	65731.6	78100	75117.2	70757.3	64342.4	75745.7	75551.3	74357.8	79156	High																								214	P00450	293	61	1.76866e+07	1.74085e+07
216	P05109	5	5	133570	133704	135992	127054	138545	126264	134937	122741	157898	151349	139841	150083	154172	147512	152450	143707	High																								215	P24821	2	2	4836.46	5128.51
217	P11226	10	8	317666	286968	276130	281796	315416	277089	285541	257391	330250	323559	313026	307973	328946	325596	334496	334948	High																								216	P01024	79	49	1.60479e+06	1.48535e+06
218	P12955	5	5	104878	98536	107050	102777	104921	106403	94915.4	96071.4	131080	112566	108071	120885	117349	117911	113317	114451	High																								217	P18428	7	6	142685	120648
219	P02671	68	30	2.43192e+06	2.3333e+06	2.22472e+06	2.23146e+06	2.38696e+06	2.23693e+06	2.26514e+06	2.15645e+06	2.63686e+06	2.61128e+06	2.44014e+06	2.43396e+06	2.65696e+06	2.5971e+06	2.62666e+06	2.60875e+06	High																								218	Q8NBP7	2	2	12617	7769.91
220	P01024	75	44	1.52726e+06	1.3917e+06	1.36939e+06	1.37438e+06	1.43734e+06	1.3375e+06	1.38207e+06	1.27399e+06	1.59524e+06	1.60139e+06	1.44911e+06	1.4975e+06	1.63564e+06	1.58459e+06	1.54604e+06	1.58763e+06	High																								219	P51884	43	16	2.25736e+06	2.13522e+06
221	O00187	7	7	83251.2	82231.6	71375.7	89782.3	77899	80943.1	79370.9	73530.7	93868.5	91683.8	87538.1	91481.2	95189.5	83453.2	93854.7	94059.9	High																								220	P02750	19	11	695322	647069
222	P61769	4	3	138741	130291	129048	132348	133767	132605	132173	119066	150667	152505	148823	153246	152573	153181	157681	156298	High																								221	P20851	19	11	640379	591146
223	P05090	3	3	103792	98383.4	94605.3	89846	102108	85422.4	101369	89102.2	109612	110007	99222.1	107904	116939	104303	110371	108957	High																								222	P35443	8	7	46655.4	45723.8
224	Q15113	5	5	67933.5	64515.8	60531.4	59269.2	62536	57935.3	64001.5	54920.3	69812	73637.5	68543.1	65999.9	70460.9	68393.4	70680	63084.2	High																								223	P02741	7	6	333159	314414
225	Q6UX71	3	3	13431.1	13491.4	12217.3	10559.2	10636.9	11589.8	14029.3	12856.6	15963.6	15170.7	13535.4	15583.7	14683.9	15612.5	11883.8	14626	High																								224	P11226	7	7	212176	220238
226	Q9NZP8	18	10	230576	214309	201522	182395	226270	203943	207895	198384	233921	223425	219371	203727	249529	227430	242024	231021	High																								225	O00187	9	7	105809	95311.9
227	P05543	24	13	646561	588982	571881	557191	612152	556214	579265	544196	671315	666223	634092	592072	677762	668014	676846	649723	High																								226	P68871	4	4	91845.9	90485.5
228	P02753	69	11	1.12657e+06	1.09089e+06	1.05905e+06	1.05233e+06	1.08826e+06	1.01824e+06	1.05697e+06	996766	1.20523e+06	1.27315e+06	1.16662e+06	1.15523e+06	1.2813e+06	1.23051e+06	1.20531e+06	1.24641e+06	High																								227	P61769	3	2	26788.3	27261.9
229	P13645	4	4	28508.5	31874	29624.4	26072	26945.5	25652	25970.4	23297.3	32025.1	28847.8	33095.5	28595.8	28991.7	29021.2	28649.9	33465.9	High																								228	P05090	3	3	48567.3	41441.4
230	P02741	8	6	217661	194907	183800	180811	205997	182930	196239	190609	214101	210508	208206	203981	229505	211066	216172	227621	High																								229	Q15113	7	7	109076	95293
231	P68871	3	2	40681.2	39998.8	44001.3	36104.2	38440	57415.7	38856	32275.8	44730.7	44237.5	38276	40744.4	50565.8	44594.8	45139.9	42544	High																								230	Q6UX71	2	2	9984.38	13754.8
232	P00450	281	62	2.70784e+07	2.71823e+07	2.55831e+07	2.63156e+07	2.64281e+07	2.56536e+07	2.58498e+07	2.40941e+07	2.95389e+07	3.11145e+07	2.86758e+07	2.98788e+07	3.01948e+07	2.9878e+07	2.93835e+07	3.0345e+07	High																								231	Q9NZP8	19	12	308240	301628
																																												232	P05543	27	14	702453	658331
																																												233	Q9NPY3	2	2	44909.6	46932.4
																																												234	P02753	70	11	1.17128e+06	1.13293e+06
																																												235	P02671	56	28	1.79388e+06	1.64289e+06
[truncated: 78 more columns]
